# Supplementary material for: Quantitative proteomic analysis reveals hub proteins for high temperature-induced male sterility in bread wheat (Triticum aestivum L.)
Source: Front Plant Sci. 2024 Sep 3;15:1426832. doi: 10.3389/fpls.2024.1426832 (PMC11405254; doi:10.3389/fpls.2024.1426832)
Supplement: Supplementary file 1 [file Table1.xlsx]

## Sheet: Table S1
Supplementary Table S1. Primers for target genes used in qRT-PCR analysis.
Primer name	Primer sequences (5´–3´)	Primer length (bp)	Product length (bp)
TraesCS6B02G302000.1-F	5´-ATTCCAGGCACGTCTCTTGA -3´	20	220
TraesCS6B02G302000.1-R	5´-AGGAGTCATATGCATCGCCA-3´	20
TraesCS3B02G461800.1-F	5´-CTTTCTGGTGCGCTGAATGT-3´	20	210
TraesCS3B02G461800.1-R	5´-CCACTGCTCATCGATCTCCT-3´	20
TraesCS3D02G420300.1-F	5´-TCCCTCTCATGGCATCAAGG-3´	20	125
TraesCS3D02G420300.1-R	5´-TGAAAGCATCTCCTCACGGT-3´	20
TraesCS7A02G380100.1-F	5´-GGGATGAAGGTGACGGTGAT-3´	20	235
TraesCS7A02G380100.1-R	5´-CGATAGGCTTCTCTGGGAGG-3´	20
TraesCS7B02G282100.1-F	5´-GAAGCATAGTGTGACGGCAG-3´	20	101
TraesCS7B02G282100.1-R	5´-TGACGAACCGATACCTGACG-3´	20
TraesCS7A02G353800.1-F	5´-CGTGACCGTGTTCAAGATCC-3´	20	217
TraesCS7A02G353800.1-R	5´-ATAGGGGTTCATGCCAAGCT-3´	20
TraesCS6A02G331400.1-F	5´-GTGTTCAAGGACGGATGCTG-3´	20	101
TraesCS6A02G331400.1-R	5´-TTGTACCTCCCGTTGCTCAT-3´	20
TraesCS2A02G105500.1-F	5´-TGCCAAATCAACAACGGAGG-3´	20	209
TraesCS2A02G105500.1-R	5´-TCGTAGCTTCCCCATGTGTT-3´	20
TraesCS7A02G272400.3-F	5´-TCAAAGAAAACGGCACCAGG-3´	20	126
TraesCS7A02G272400.3-R	5´-CGTTGCAGGTAGGAATCACG-3´	20
TraesCS3A02G149800.1-F	5´-TGAGGGTATCTGCACTGGTG-3´	20	158
TraesCS3A02G149800.1-R	5´-TGGGTGCTATTTGAGGTCGT-3´	20
TraesCS4B02G193500.2-F	5´-TCTCCTCACCGCCTCAAATT-3´	20	244
TraesCS4B02G193500.2-R	5´-GGACGACTTGTATCCGGACT-3´	20
TraesCS5B02G115900.1-F	5´-CACTGTTGATGGGGTGGTTG-3´	20	163
TraesCS5B02G115900.1-R	5´-ATCGCTGCTTAGACGCTTTG-3´	20
TraesCS4A02G106400.1-F	5´-AGGGAGATGGTGGCAATCAA-3´	20	223
TraesCS4A02G106400.1-R	5´-CTTGGTTGGAGCGGATGATG-3´	20
TraesCS4A02G268300.1-F	5´-CCTGACATCACCCTGGAAGT-3´	20	208
TraesCS4A02G268300.1-R	5´-AGTCCTGAAGAAGCCGAACA-3´	20
TraesCS4D02G128000.2-F	5´-CGGTGGTGCTGAAGATTCTG-3´	20	213
TraesCS4D02G128000.2-R	5´-GATTTGTAGGCGTGCTCCAG-3´	20
Actin-F	5´-GGATACACGCTTCCTCATGC-3´	20	128
Actin-R	5´-CTGACAATTTCCCGCTCAGC-3´	20
Note: F, forward primer; R, reverse primer; bp, base pairs.

## Sheet: Table S2
Table S2 DAPs in three stages (Tetrad, Binuclear, and Trinuclear).
Tetrad stage
#ID	TES-N1	TES-N2	TES-N3	TES-HT1	TES-HT2	TES-HT3	BNS-N1	BNS-N2	BNS-N3	BNS-HT1	BNS-HT2	BNS-HT3	TNS-N1	TNS-N2	TNS-N3	TNS-HT1	TNS-HT2	TNS-HT3	TES-N_vs_TES-HT_Pvalue	TES-N_vs_TES-HT_log2FC	TES-N_vs_TES-HT_(Pvalue_0.02_FC_1.9)_regulated	BNS-N_vs_BNS-HT_Pvalue	BNS-N_vs_BNS-HT_log2FC	BNS-N_vs_BNS-HT_(Pvalue_0.02_FC_1.9)_regulated	TNS-N_vs_TNS-HT_Pvalue	TNS-N_vs_TNS-HT_log2FC	TNS-N_vs_TNS-HT_(Pvalue_0.02_FC_1.9)_regulated	GO_annotation	KEGG_annotation	KEGG_pathway_annotation	COG_class	COG_class_annotation	description
TraesCS1A02G189300.1	324.104	383.501	363.601	141.9	153.801	203.601	172.202	180.503	174.307	153.601	161.401	174.901	125.3	121	109	148.701	96.0002	113.9	0.00181354	-1.10125	down	0.175092	-0.105341	normal	0.951192	0.0133372	normal	--	--	--	--	--
TraesCS1B02G094200.1	22.7003	26.3001	33.9001	1.85	9.50003	9.50005	76.901	91.8015	97.7038	54.8004	69.3003	47.6002	138.1	123.7	140	21.6001	14.6	9.90003	0.00904223	-1.99133	down	0.0238144	-0.633731	normal	0.000120459	-3.12364	down	--	--	--	--	--	Formin-like protein [Source:UniProtKB/TrEMBL;Acc:A0A1D5SMS7]
TraesCS1D02G002400.3	910.41	901.503	682.602	386.3	561.902	319.102	898.712	511.008	561.522	479.104	610.603	537.002	167.101	174.701	187.301	673.802	806.302	539.902	0.0170106	-0.976997	down	0.449204	-0.27715	normal	0.022581	1.93274	normal	Cellular Component: nucleus (GO:0005634);; Molecular Function: metal ion binding (GO:0046872)	--	--	[V]	Defense mechanisms
TraesCS1D02G024600.1	81.3009	124.7	77.0002	241.4	253.201	191.201	82.6011	242.804	285.811	217.502	306.901	331.201	307.301	275.701	352.701	344.801	317.101	291.301	0.00604668	1.27698	up	0.330152	0.485261	normal	0.841724	0.0267322	normal	Biological Process: transcription initiation from RNA polymerase II promoter (GO:0006367);; Cellular Component: transcription factor TFIIA complex (GO:0005672)	K03123|TraesCS1D02G024600.1	Basal transcription factors (ko03022)	--	--	Transcription initiation factor IIA subunit 2 [Source:UniProtKB/TrEMBL;Acc:A0A1D5T1Y9]
TraesCS2D02G254200.1	1014.41	855.503	909.103	561.9	265.401	443.502	794.011	755.712	766.33	585.604	381.302	340.101	258.801	312.501	273.201	210.701	197.4	179.401	0.013437	-1.12883	down	0.0445954	-0.825401	normal	0.0167405	-0.523509	normal	Biological Process: Group II intron splicing (GO:0000373);; Cellular Component: cytoplasm (GO:0005737);; Molecular Function: ATP binding (GO:0005524);; Molecular Function: RNA binding (GO:0003723);; Molecular Function: RNA helicase activity (GO:0003724)	--	--	[L]	Replication, recombination and repair
TraesCS2D02G564500.1	121.101	141.6	362.101	545.8	777.403	685.303	148.902	607.01	483.019	1025.21	1805.51	1224.1	2147.61	1432.01	1632.91	1627.71	1327.4	1625.2	0.0112431	1.68465	up	0.0362924	1.71054	normal	0.439851	-0.186534	normal	Biological Process: respiratory electron transport chain (GO:0022904);; Cellular Component: integral component of membrane (GO:0016021);; Cellular Component: respiratory chain complex III (GO:0045275);; Molecular Function: metal ion binding (GO:0046872);; Molecular Function: ubiquinol-cytochrome-c reductase activity (GO:0008121)	K00412|TraesCS2D02G564500.1	Oxidative phosphorylation (ko00190)	[C]	Energy production and conversion
TraesCS3B02G240100.1	17.3002	12.4	44.7001	84.9	79.6003	66.6003	34.4005	37.6006	52.302	77.6006	48.1002	70.3003	28.4001	29.7001	36.4001	45.6002	82.2002	93.4003	0.0185714	1.63514	up	0.0970253	0.656999	normal	0.0956166	1.22696	normal	--	--	--	--	--
TraesCS3B02G538300.1.cds1	465.905	505.402	420.601	320.5	177.901	214.901	192.403	136.602	132.605	85.2006	99.1004	153.401	89.1003	66.1002	56.8002	125.7	166.8	128.2	0.0169759	-0.96448	down	0.219667	-0.450925	normal	0.0161897	0.988727	up	Molecular Function: calcium ion binding (GO:0005509)	K13448|TraesCS3B02G538300.1.cds1	Plant-pathogen interaction (ko04626)	[T]	Signal transduction mechanisms
TraesCS3B02G543400.1.cds1	396.704	337.001	348.201	238.5	153.201	141.901	477.806	342.106	384.515	194.701	274.101	237.301	119.3	141	117.1	247.201	147.5	156.4	0.0114546	-1.01974	down	0.0334326	-0.770395	normal	0.206075	0.546219	normal	Molecular Function: ADP binding (GO:0043531)	--	--	--	--
TraesCS3D02G280400.1	10154.1	6355.22	8485.33	4545	1102.5	2176.41	1275.42	916.815	947.137	1175.71	931.004	903.203	703.102	897.203	677.302	1132.1	824.602	837.202	0.018957	-1.67566	down	0.780133	-0.0607513	normal	0.2399	0.294765	normal	--	K12472|TraesCS3D02G280400.1	Endocytosis (ko04144)	--	--
TraesCS3D02G342200.2	1308.01	1139	901.403	658.5	377.901	545.703	712.71	648.311	713.528	459.303	342.601	341.701	164.801	193.401	155.2	410.101	366.901	461.801	0.0187331	-1.08164	down	0.00537053	-0.859207	normal	0.00582056	1.27079	up	Molecular Function: catalytic activity (GO:0003824)	K09753|TraesCS3D02G342200.2	Phenylpropanoid biosynthesis (ko00940)	[M]	Cell wall/membrane/envelope biogenesis
TraesCS4A02G085400.1.cds1	197.002	233.801	277.301	147.8	91.4003	122.201	131.902	132.302	158.106	184.001	121.501	138.801	95.1003	104.7	101.5	105.1	114.7	101.3	0.0188516	-0.970361	down	0.746244	0.0732393	normal	0.255284	0.0918213	normal	--	--	--	[R]	General function prediction only
TraesCS4B02G055000.1	1270.31	1135.7	959.903	711.2	360.301	491.602	858.811	689.411	770.13	552.104	460.102	425.202	170.401	180.701	190.701	572.102	277.701	291.801	0.0120237	-1.10659	down	0.010432	-0.689631	normal	0.171895	1.07522	normal	--	--	--	--	--
TraesCS4B02G292800.1	440.605	451.901	510.002	951.2	913.803	890.404	383.705	605.11	583.123	553.604	820.703	855.903	203.301	212.401	224.001	435.601	337.701	364.001	0.000108689	0.974257	up	0.144197	0.504636	normal	0.0257654	0.830145	normal	--	--	--	--	--
TraesCS5A02G115300.2	281.003	255.201	257.301	155.1	101.9	136.001	300.004	325.905	325.913	273.802	182.801	216.401	240.501	270.201	209.501	230.801	172.6	184.301	0.00451825	-1.01371	down	0.0612226	-0.500078	normal	0.151542	-0.293318	normal	Molecular Function: DNA binding transcription factor activity (GO:0003700)	--	--	--	--
TraesCS5A02G226900.1	5301.96	4389.71	4161.81	3058.3	1615.11	1839.81	3805.15	3110.55	2947.61	2605.52	2583.01	2235.51	1647.51	1758.41	1586.01	1660.71	1485.7	1421.1	0.0142672	-1.08881	down	0.0727506	-0.409869	normal	0.189442	-0.128185	normal	Biological Process: methylation (GO:0032259);; Cellular Component: integral component of membrane (GO:0016021);; Molecular Function: methyltransferase activity (GO:0008168)	--	--	[H]	Coenzyme transport and metabolism
TraesCS5A02G304800.2	299.603	306.101	203.401	497.5	552.202	511.603	400.905	886.115	795.231	465.403	875.004	843.903	2024.41	2099.91	1996.21	764.503	773.702	801.902	0.00716335	0.948353	up	0.872533	0.069034	normal	0.000150149	-1.38708	down	--	--	--	[I]	Lipid transport and metabolism
TraesCS5B02G105700.1	81.2009	59.2002	155.6	256.1	288.201	200.801	51.7007	133.102	108.804	238.802	793.303	431.202	446.401	253.201	399.801	821.803	858.102	1173	0.0187113	1.33183	up	0.135703	2.31727	normal	0.0185917	1.37571	up	Cellular Component: integral component of membrane (GO:0016021);; Molecular Function: transmembrane transporter activity (GO:0022857)	--	--	[G]	Carbohydrate transport and metabolism
TraesCS5B02G375700.1.cds1	720.008	747.202	560.902	370.2	179.901	195.401	496.707	301.305	259.71	284.402	268.101	212.701	143.2	153.601	145.5	167.401	148	140.9	0.00715329	-1.44385	down	0.312491	-0.467044	normal	0.627244	0.0449567	normal	--	--	--	--	--
TraesCS5D02G389600.1	54.0006	109.5	141.8	190.2	246.601	246.301	47.6006	238.404	298.812	307.202	396.302	478.102	281.401	382.401	285.101	567.002	436.501	501.101	0.0196862	1.16187	up	0.10355	1.01469	normal	0.0215445	0.665051	normal	Biological Process: oxidation-reduction process (GO:0055114);; Molecular Function: NAD binding (GO:0051287)	K00122|TraesCS5D02G389600.1	Glyoxylate and dicarboxylate metabolism (ko00630);; Carbon metabolism (ko01200)	--	--
TraesCS5D02G477700.1	138.502	136.5	178.701	261.9	335.301	294.501	229.603	288.105	259.91	322.502	365.502	377.001	271.701	298.101	250.901	270.001	323.801	305.901	0.00710436	0.974816	up	0.0155288	0.453727	normal	0.277489	0.132588	normal	Biological Process: abscisic acid biosynthetic process (GO:0009688);; Biological Process: abscisic acid metabolic process (GO:0009687);; Biological Process: alcohol biosynthetic process (GO:0046165);; Biological Process: alcohol metabolic process (GO:0006066);; Biological Process: alpha-amino acid biosynthetic process (GO:1901607);; Biological Process: alpha-amino acid metabolic process (GO:19016…	K09841|TraesCS5D02G477700.1	Carotenoid biosynthesis (ko00906)	--	--	Xanthoxin dehydrogenase [Source:Projected from Arabidopsis thaliana (AT1G52340) UniProtKB/Swiss-Prot;Acc:Q9C826]
TraesCS6A02G354500.1.cds1	4696.95	3854.91	3963.01	2888.6	1674.21	1896.81	2150.03	1989.23	2112.08	1883.01	1679.41	1383.61	950.703	989.403	869.203	1509.81	1067.4	1151.5	0.0145938	-0.954124	down	0.0830826	-0.337896	normal	0.145	0.408461	normal	Cellular Component: endomembrane system (GO:0012505);; Cellular Component: membrane (GO:0016020)	--	--	--	--
TraesCS7A02G150900.1	71.4008	89.7003	63.2002	141.9	153.701	155.201	121.902	106.402	108.104	193.201	135.701	158.701	129.1	128.6	142.2	184.201	195.6	189.301	0.00316055	1.00705	up	0.0844241	0.535496	normal	0.000786787	0.509042	normal	Molecular Function: serine-type carboxypeptidase activity (GO:0004185)	--	--	[E]	Amino acid transport and metabolism	Carboxypeptidase [Source:UniProtKB/TrEMBL;Acc:A0A1D6BXA9]
TraesCS7A02G419100.1	10708.4	7822.42	9036.93	5876.7	3380.11	4304.12	5373.77	5196.69	4942.49	4309.03	6387.73	4154.92	2215.61	2556.51	2282.61	2328.31	3447.01	3405.91	0.0141503	-1.02353	down	0.789956	-0.0628474	normal	0.185832	0.380097	normal	Biological Process: translational elongation (GO:0006414);; Cellular Component: ribosome (GO:0005840);; Molecular Function: structural constituent of ribosome (GO:0003735)	K02942|TraesCS7A02G419100.1	Ribosome (ko03010)	--	--
TraesCS7B02G029200.1	118.001	87.8003	283.501	455.1	648.802	546.403	108.601	184.003	181.607	749.906	589.902	696.803	483.902	386.601	392.701	448.702	679.702	391.401	0.00958816	1.75393	up	0.00217468	2.10257	up	0.439988	0.266798	normal	Molecular Function: ATP binding (GO:0005524);; Molecular Function: protein kinase activity (GO:0004672)	K13416|TraesCS7B02G029200.1	MAPK signaling pathway - plant (ko04016);; Plant hormone signal transduction (ko04075);; Plant-pathogen interaction (ko04626)	[T]	Signal transduction mechanisms
TraesCS7B02G259200.1	4531.05	3606.01	4503.81	2625.2	1645.61	1550.01	1625.42	1034.12	1054.04	825.906	626.603	603.102	389.801	423.001	370.801	658.602	528.701	599.202	0.00802853	-1.1188	down	0.0904986	-0.853243	normal	0.0211107	0.593954	normal	Molecular Function: oxidoreductase activity, acting on the aldehyde or oxo group of donors, NAD or NADP as acceptor (GO:0016620)	K12355|TraesCS7B02G259200.1	Phenylpropanoid biosynthesis (ko00940)	[C]	Energy production and conversion
TraesCSU02G199800.1	134.202	169.801	226.501	335.1	485.402	377.202	169.402	193.103	188.607	462.403	889.604	1005.6	813.503	812.003	795.603	1821.31	1906.8	2149.11	0.0198537	1.17484	up	0.067408	2.09691	normal	0.00703113	1.27947	up	Cellular Component: integral component of membrane (GO:0016021);; Molecular Function: carbon-sulfur lyase activity (GO:0016846)	K16903|TraesCSU02G199800.1	Tryptophan metabolism (ko00380)	--	--
Binuclear stage
#ID	TES-N1	TES-N2	TES-N3	TES-HT1	TES-HT2	TES-HT3	BNS-N1	BNS-N2	BNS-N3	BNS-HT1	BNS-HT2	BNS-HT3	TNS-N1	TNS-N2	TNS-N3	TNS-HT1	TNS-HT2	TNS-HT3	TES-N_vs_TES-HT_Pvalue	TES-N_vs_TES-HT_log2FC	TES-N_vs_TES-HT_(Pvalue_0.02_FC_1.9)_regulated	BNS-N_vs_BNS-HT_Pvalue	BNS-N_vs_BNS-HT_log2FC	BNS-N_vs_BNS-HT_(Pvalue_0.02_FC_1.9)_regulated	TNS-N_vs_TNS-HT_Pvalue	TNS-N_vs_TNS-HT_log2FC	TNS-N_vs_TNS-HT_(Pvalue_0.02_FC_1.9)_regulated	GO_annotation	KEGG_annotation	KEGG_pathway_annotation	COG_class	COG_class_annotation	description
TraesCS1A02G037300.1.cds1	88.701	87.7003	103.2	149.3	484.802	329.002	71.801	74.1012	63.7025	258.602	343.201	248.701	85.1003	44.2002	62.5002	252.401	420.901	312.601	0.14278	1.78432	normal	0.0182392	2.02065	up	0.0274942	2.36184	normal	--	K12173|TraesCS1A02G037300.1.cds1	Homologous recombination (ko03440)	--	--
TraesCS1A02G125100.1	2414.43	2123.71	1261.9	1494	1077.8	1523.51	2035.53	2318.54	2496.7	1314.11	973.604	1125.2	724.302	949.803	768.402	1067	914.402	915.003	0.237464	-0.502089	normal	0.00318783	-1.00526	down	0.158432	0.245902	normal	Biological Process: translation (GO:0006412);; Cellular Component: ribosome (GO:0005840);; Molecular Function: structural constituent of ribosome (GO:0003735)	K02868|TraesCS1A02G125100.1	Ribosome (ko03010)	[J]	Translation, ribosomal structure and biogenesis
TraesCS1A02G127000.1	1409.92	195.501	522.302	349.7	132.7	283.301	965.713	871.114	1020.24	285.902	137.001	145.701	151.001	148.001	166.701	291.201	230.101	274.801	0.336762	-1.47445	normal	0.000319607	-2.32904	down	0.0187459	0.773548	normal	--	--	--	--	--
TraesCS1A02G133500.4	2745.93	40.2001	833.602	99.5	84.2003	517.703	876.812	704.212	686.827	124.701	46.6002	48.6002	34.6001	31.2001	38.5001	56.9002	43.1001	47.9001	0.349077	-2.36757	normal	0.00300681	-3.3664	down	0.0495734	0.503882	normal	Biological Process: RNA metabolic process (GO:0016070);; Biological Process: RNA modification (GO:0009451);; Biological Process: RNA stabilization (GO:0043489);; Biological Process: biological regulation (GO:0065007);; Biological Process: biological_process (GO:0008150);; Biological Process: cellular aromatic compound metabolic process (GO:0006725);; Biological Process: cellular metabolic process…	--	--	--	--	Pentatricopeptide repeat-containing protein MRL1, chloroplastic [Source:Projected from Arabidopsis thaliana (AT4G34830) UniProtKB/Swiss-Prot;Acc:Q0WLC6]
TraesCS1A02G255900.1.cds1	741.908	24.0001	195.701	172.7	48.9002	116.901	447.506	395.607	388.915	85.2006	32.9001	32.3001	33.9001	22.7001	25.0001	39.2001	26.4001	44.2001	0.439209	-1.50629	normal	0.000148024	-3.03415	down	0.221957	0.428236	normal	--	--	--	--	--
TraesCS1A02G348300.1	835.609	897.803	360.601	535.6	299.801	356.402	1287.82	1185.92	1246.45	594.704	615.803	484.502	316.301	346.901	332.401	244.601	254.001	282.401	0.211218	-0.813125	normal	0.000307246	-1.13408	down	0.00890579	-0.350244	normal	Biological Process: translation (GO:0006412);; Cellular Component: ribosome (GO:0005840);; Molecular Function: rRNA binding (GO:0019843);; Molecular Function: structural constituent of ribosome (GO:0003735)	K02887|TraesCS1A02G348300.1	Ribosome (ko03010)	[J]	Translation, ribosomal structure and biogenesis	50S ribosomal protein L20 [Source:UniProtKB/TrEMBL;Acc:W4ZQT2]
TraesCS1A02G423800.1	56.1006	42.8001	90.9003	102.4	121	113.401	102.401	152.803	121.805	252.502	324.901	274.401	191.101	171.001	170.101	156.101	303.701	332.401	0.0616216	0.827409	normal	0.00542462	1.17592	up	0.252318	0.573895	normal	Biological Process: response to desiccation (GO:0009269)	--	--	--	--
TraesCS1A02G424100.1	1762.82	1945.31	4070.91	3312.9	4801.82	3052.82	1858.52	1651.03	1767.07	3928.83	3187.31	4205.42	1658.11	2597.01	2732.51	23836.2	26059.9	33768.3	0.292182	0.521647	normal	0.0188416	1.10139	up	0.0127516	3.58174	up	Molecular Function: FAD binding (GO:0071949);; Molecular Function: oxidoreductase activity (GO:0016491)	K22395|TraesCS1A02G424100.1	Phenylpropanoid biosynthesis (ko00940)	[C]	Energy production and conversion
TraesCS1B02G027700.2	361.804	1.85001	217.301	1.85	30.3001	180.701	309.704	468.008	464.918	203.801	34.6001	29.9001	27.2001	36.3001	51.7002	49.3002	25.7001	43.2001	0.37523	-1.44858	normal	0.0140221	-2.21147	down	0.925581	0.0370888	normal	Molecular Function: oxidoreductase activity (GO:0016491)	K00002|TraesCS1B02G027700.2	Glycolysis / Gluconeogenesis (ko00010);; Pentose and glucuronate interconversions (ko00040);; Glycerolipid metabolism (ko00561)	[Q]	Secondary metabolites biosynthesis, transport and catabolism
TraesCS1B02G093600.1	7476.68	9394.93	4023.11	5704	3084.51	4376.82	7042.09	6208.2	6623.46	3568.33	3338.01	3032.21	711.602	801.703	707.102	1513.91	1620.1	1870.11	0.239791	-0.666395	normal	0.00073602	-0.999757	down	0.00842047	1.17229	up	Molecular Function: catalytic activity (GO:0003824)	K01897|TraesCS1B02G093600.1	Fatty acid biosynthesis (ko00061);; Fatty acid degradation (ko00071);; Fatty acid metabolism (ko01212);; Peroxisome (ko04146)	[I]	Lipid transport and metabolism
TraesCS1B02G128500.1	45.5005	33.0001	110.9	168.3	147.901	182.801	48.9007	102.802	128.105	220.502	234.701	252.801	139.4	140.3	166.901	595.302	515.901	586.902	0.0356573	1.3976	normal	0.0154225	1.33932	up	0.00146913	1.92687	up	Cellular Component: integral component of membrane (GO:0016021);; Molecular Function: hydrolase activity, acting on ester bonds (GO:0016788)	K01206|TraesCS1B02G128500.1	Other glycan degradation (ko00511)	--	--
TraesCS1B02G176300.1	326.804	9.90003	211.101	33.7	24.8001	38.1002	32.7004	23.4004	24.501	1.85001	13.3001	10.2	8.70003	9.50003	5.00002	10.7	23.0001	34.1001	0.245625	-2.50356	normal	0.0157109	-1.66882	down	0.154011	1.54716	normal	Biological Process: biosynthetic process (GO:0009058);; Molecular Function: transferase activity, transferring acyl groups other than amino-acyl groups (GO:0016747)	K00660|TraesCS1B02G176300.1	Flavonoid biosynthesis (ko00941);; Circadian rhythm - plant (ko04712)	[Q]	Secondary metabolites biosynthesis, transport and catabolism
TraesCS1B02G179600.1.cds1	2188.72	1951.11	4833.61	3447.6	6432.32	3874.32	2275.23	2366.64	2178.68	4006.33	4669.52	4348.42	1690.11	1954.01	1918.71	9199.63	8830.92	10245.8	0.29138	0.616143	normal	0.00538664	0.933241	up	0.00231829	2.34571	up	--	--	--	--	--
TraesCS1B02G214400.2	222.303	532.602	372.901	547.3	567.602	340.502	223.003	258.304	300.812	853.306	689.103	782.103	172.001	402.501	170.501	401.301	355.301	363.201	0.399308	0.367901	normal	0.00280039	1.57147	up	0.244173	0.587928	normal	Molecular Function: ATP binding (GO:0005524);; Molecular Function: transferase activity (GO:0016740)	K10577|TraesCS1B02G214400.2	RNA transport (ko03013);; Ubiquitin mediated proteolysis (ko04120)	--	--
TraesCS1B02G224100.1	1370.02	66.4002	816.602	194.6	88.3003	334.902	437.006	460.208	639.925	255.502	98.9004	102.3	94.1003	80.0003	98.4003	153.601	118.9	151.7	0.284193	-1.86664	normal	0.0131581	-1.75092	down	0.0289761	0.638488	normal	--	--	--	--	--
TraesCS1B02G259200.1.cds1	209.202	98.1003	175.701	36.6	71.8003	96.5005	174.002	151.202	124.605	80.6006	75.1003	57.8002	40.0001	54.4002	50.6002	33.1001	76.4002	51.6001	0.0874076	-1.23711	normal	0.0172142	-1.07507	down	0.718224	0.151903	normal	Molecular Function: ATP binding (GO:0005524);; Molecular Function: hydrolase activity (GO:0016787)	K13525|TraesCS1B02G259200.1.cds1	Protein processing in endoplasmic reticulum (ko04141)	[O]	Posttranslational modification, protein turnover, chaperones
TraesCS1B02G270100.1	234.403	183.201	412.901	329.2	696.002	537.303	267.304	240.004	230.609	398.503	505.302	512.202	245.701	256.601	258.001	599.202	694.902	632.602	0.138313	0.911801	normal	0.018644	0.940299	up	0.00452383	1.34149	up	Biological Process: carbohydrate metabolic process (GO:0005975);; Molecular Function: N-acetyl-beta-D-galactosaminidase activity (GO:0102148);; Molecular Function: beta-N-acetylhexosaminidase activity (GO:0004563)	K12373|TraesCS1B02G270100.1	Other glycan degradation (ko00511);; Various types of N-glycan biosynthesis (ko00513);; Amino sugar and nucleotide sugar metabolism (ko00520);; Glycosaminoglycan degradation (ko00531);; Glycosphingolipid biosynthesis - globo and isoglobo series (ko00603);; Glycosphingolipid biosynthesis - ganglio series (ko00604)	[G]	Carbohydrate transport and metabolism	Beta-hexosaminidase [Source:UniProtKB/TrEMBL;Acc:W5A5Z2]
TraesCS1B02G336000.1	1349.22	13.5	371.301	46.8	35.3001	207.301	378.305	335.706	360.014	135.401	28.7001	33.7001	29.1001	20.5001	25.4001	27.1001	17.9	26.4001	0.350753	-2.58297	normal	0.007892	-2.4409	down	0.772187	-0.0709671	normal	Biological Process: protein transport (GO:0015031);; Cellular Component: Golgi apparatus (GO:0005794);; Cellular Component: Golgi membrane (GO:0000139);; Cellular Component: integral component of membrane (GO:0016021);; Cellular Component: plasma membrane (GO:0005886);; Cellular Component: recycling endosome membrane (GO:0055038);; Cellular Component: trans-Golgi network membrane (GO:0032588);; C…	--	--	--	--	Secretory carrier-associated membrane protein [Source:UniProtKB/TrEMBL;Acc:W5A2E4]
TraesCS1B02G366400.1	413.405	522.302	687.202	869.2	722.403	585.003	473.706	447.807	451.318	839.606	970.504	1037.4	1805.31	1433.51	1877.41	3468.91	3024.91	2554.31	0.18177	0.423498	normal	0.0124167	1.05255	up	0.0215748	0.822542	normal	Biological Process: cellular glucose homeostasis (GO:0001678);; Biological Process: glycolytic process (GO:0006096);; Molecular Function: ATP binding (GO:0005524);; Molecular Function: glucose binding (GO:0005536);; Molecular Function: hexokinase activity (GO:0004396)	K00844|TraesCS1B02G366400.1	Glycolysis / Gluconeogenesis (ko00010);; Fructose and mannose metabolism (ko00051);; Galactose metabolism (ko00052);; Starch and sucrose metabolism (ko00500);; Amino sugar and nucleotide sugar metabolism (ko00520);; Carbon metabolism (ko01200)	[G]	Carbohydrate transport and metabolism	Phosphotransferase [Source:UniProtKB/TrEMBL;Acc:A0A1D5S7N2]
TraesCS1B02G386600.1.cds1	17404.9	1010.4	9916.83	1924.3	1571.41	4417.22	5371.97	5756.39	7123.78	3396.42	2386.31	2065.91	1105.8	932.003	1051.5	2082.31	1954.7	2237.31	0.285826	-1.84016	normal	0.00789327	-1.21755	down	0.000936918	1.02217	up	Cellular Component: nucleosome (GO:0000786);; Cellular Component: nucleus (GO:0005634);; Molecular Function: DNA binding (GO:0003677);; Molecular Function: protein heterodimerization activity (GO:0046982)	--	--	--	--	Histone H2B [Source:UniProtKB/TrEMBL;Acc:A0A096UK77]
TraesCS1D02G063000.1	36.8004	31.4001	1.85001	36.6	75.2003	53.6003	19.7003	20.8003	24.1009	38.0003	49.7002	47.9002	25.4001	30.2001	26.6001	58.7002	77.3002	89.2003	0.111003	1.2395	normal	0.0143062	1.06972	up	0.0302299	1.454	normal	Cellular Component: integral component of membrane (GO:0016021)	--	--	--	--
TraesCS1D02G191100.1.cds1	166.102	167.401	474.601	444.8	1641.61	834.704	283.704	240.104	224.209	540.004	512.502	611.002	260.601	309.801	325.501	1073.4	1563.1	1458.7	0.176332	1.8539	normal	0.0020558	1.15309	up	0.0175791	2.19252	up	Biological Process: glutathione metabolic process (GO:0006749);; Cellular Component: cytoplasm (GO:0005737);; Molecular Function: glutathione transferase activity (GO:0004364)	K00799|TraesCS1D02G191100.1.cds1	Glutathione metabolism (ko00480)	[O]	Posttranslational modification, protein turnover, chaperones	Glutathione transferase [Source:UniProtKB/TrEMBL;Acc:Q8RW01]
TraesCS1D02G214400.1	363.104	454.401	154.1	162.4	176.101	239.801	468.506	445.207	470.418	170.401	273.801	260.001	181.901	237.801	157.401	87.7003	113.9	84.3002	0.275469	-0.748549	normal	0.0153803	-0.974917	down	0.0409116	-1.01331	normal	Molecular Function: N,N-dimethylaniline monooxygenase activity (GO:0004499);; Molecular Function: NADP binding (GO:0050661);; Molecular Function: flavin adenine dinucleotide binding (GO:0050660)	--	--	[P]	Inorganic ion transport and metabolism	Flavin-containing monooxygenase [Source:UniProtKB/TrEMBL;Acc:A0A341PL93]
TraesCS1D02G216300.1	1147.61	310.701	645.602	535.6	244.501	473.802	418.706	464.608	494.119	319.402	193.101	189.901	130.4	140.7	106.8	204.501	147.4	162.3	0.367082	-0.746651	normal	0.0184496	-0.971609	down	0.0994895	0.444324	normal	Cellular Component: integral component of membrane (GO:0016021)	--	--	--	--
TraesCS1D02G426600.1.cds1	71.2008	82.1003	143.3	199	91.4003	83.3004	137.202	203.503	169.707	298.102	366.002	365.601	857.003	707.602	755.902	862.903	1012.2	743.502	0.593075	0.333358	normal	0.00462184	1.0125	up	0.343286	0.174359	normal	Molecular Function: FAD binding (GO:0071949);; Molecular Function: oxidoreductase activity (GO:0016491)	K22395|TraesCS1D02G426600.1.cds1	Phenylpropanoid biosynthesis (ko00940)	[C]	Energy production and conversion
TraesCS2A02G078000.1	3187.24	5608.62	3599.41	4992.8	2205.61	2180.21	8438.61	9401.45	10031.7	6190.55	4187.72	4071.92	5347.32	5985.32	5319.22	2983.21	2699.01	2428.61	0.449915	-0.402342	normal	0.00825669	-0.947717	down	0.00070448	-1.03776	down	Biological Process: biosynthetic process (GO:0009058);; Molecular Function: strictosidine synthase activity (GO:0016844)	K01757|TraesCS2A02G078000.1	Indole alkaloid biosynthesis (ko00901)	[G]	Carbohydrate transport and metabolism
TraesCS2A02G110500.1	1147.41	893.503	445.301	314.6	274.701	438.702	678.709	523.709	583.923	212.902	372.202	304.801	137.7	168.101	140.1	120.3	138.3	80.3002	0.134726	-1.27411	normal	0.00982576	-1.00528	down	0.163221	-0.395861	normal	Biological Process: translation (GO:0006412);; Cellular Component: ribosome (GO:0005840);; Molecular Function: structural constituent of ribosome (GO:0003735)	K02891|TraesCS2A02G110500.1	Ribosome (ko03010)	--	--
TraesCS2A02G211800.1.cds1	189.002	286.601	443.801	371.7	824.003	361.402	183.802	165.903	175.107	407.603	365.802	459.502	109.9	274.601	240.601	2817.31	2679.61	4195.41	0.301733	0.760095	normal	0.0107789	1.23219	up	0.0236859	3.95468	normal	Cellular Component: apoplast (GO:0048046);; Cellular Component: cell wall (GO:0005618);; Molecular Function: manganese ion binding (GO:0030145);; Molecular Function: nutrient reservoir activity (GO:0045735)	--	--	--	--
TraesCS2A02G286600.1.cds1	274.603	329.901	126.3	158	48.2002	90.1005	247.903	334.105	317.012	168.801	99.0004	117	55.7002	41.2001	50.0002	24.0001	15.7	14.3	0.124669	-1.30242	normal	0.00800803	-1.22424	down	0.00537849	-1.4438	down	--	--	--	--	--
TraesCS2A02G372000.1	7817.29	3673.31	3106.31	2846.1	977.603	1682.31	3415.15	3117.15	2758.81	2121.82	1133.2	1231.5	482.902	451.002	389.001	711.402	695.602	716.902	0.168136	-1.40658	normal	0.0184367	-1.05025	down	0.0078832	0.683011	normal	Cellular Component: cytoplasm (GO:0005737)	K01803|TraesCS2A02G372000.1	Glycolysis / Gluconeogenesis (ko00010);; Fructose and mannose metabolism (ko00051);; Inositol phosphate metabolism (ko00562);; Carbon fixation in photosynthetic organisms (ko00710);; Carbon metabolism (ko01200);; Biosynthesis of amino acids (ko01230)	--	--	Elicitor responsive gene 3 [Source:UniProtKB/TrEMBL;Acc:D3JCC7]
TraesCS2A02G459000.1	303.903	451.901	1.85001	210.7	188.001	199.901	656.109	702.812	684.527	340.703	361.402	353.301	158.201	215.901	190.101	111.3	121.2	117.4	0.727762	-0.339944	normal	0.000345351	-0.953207	down	0.0468398	-0.689265	normal	Biological Process: translation (GO:0006412);; Cellular Component: ribosome (GO:0005840);; Molecular Function: structural constituent of ribosome (GO:0003735)	K02948|TraesCS2A02G459000.1	Ribosome (ko03010)	--	--
TraesCS2A02G527700.2	14.0002	15.6	60.1002	54.1	74.3003	42.1002	14.9002	46.9008	28.0011	126.201	177.101	151.201	148.9	104.4	157.501	116.8	58.9001	119.4	0.218035	0.92659	normal	0.00403154	2.33947	up	0.210164	-0.477233	normal	Biological Process: biosynthetic process (GO:0009058);; Molecular Function: transferase activity, transferring acyl groups other than amino-acyl groups (GO:0016747)	K00660|TraesCS2A02G527700.2	Flavonoid biosynthesis (ko00941);; Circadian rhythm - plant (ko04712)	[Q]	Secondary metabolites biosynthesis, transport and catabolism
TraesCS2A02G591900.1	175.402	362.201	245.001	436.1	192.201	184.101	2315.13	2841.15	2598	967.407	1520.11	1407.91	1583.91	2070.41	1605.01	516.502	593.101	364.201	0.925641	0.0539109	normal	0.00494356	-0.993214	down	0.00749598	-1.83533	down	Biological Process: carbohydrate metabolic process (GO:0005975);; Molecular Function: hydrolase activity, hydrolyzing O-glycosyl compounds (GO:0004553)	K05349|TraesCS2A02G591900.1	Cyanoamino acid metabolism (ko00460);; Starch and sucrose metabolism (ko00500);; Phenylpropanoid biosynthesis (ko00940)	[G]	Carbohydrate transport and metabolism
TraesCS2B02G013600.1	1383.62	983.503	1078.6	762.4	567.802	568.103	1476.02	1108.92	1330.95	772.706	619.903	589.202	1251.2	1035.2	1248.1	484.002	431.501	370.401	0.0315745	-0.860095	normal	0.0123883	-0.982521	down	0.00320563	-1.45873	down	Cellular Component: integral component of membrane (GO:0016021)	--	--	--	--
TraesCS2B02G189900.1	6182.97	1872.41	3457.61	1842.3	1583.41	2591.91	5358.57	5510.39	4232.86	2716.52	2331.31	2239.71	2224.31	2287.21	2172.91	3781.81	2010.5	1997.91	0.280578	-0.935997	normal	0.0145605	-1.05122	down	0.597547	0.220862	normal	Cellular Component: mitochondrion (GO:0005739)	K02267|TraesCS2B02G189900.1	Oxidative phosphorylation (ko00190)	--	--
TraesCS2B02G271700.1	90.901	196.601	112.5	111.2	38.9001	46.8002	231.803	219.704	261.81	127.801	100.2	90.6003	37.3001	32.7001	24.7001	84.4003	31.7001	42.0001	0.169782	-1.02254	normal	0.00150234	-1.16279	down	0.319227	0.739401	normal	Biological Process: intracellular signal transduction (GO:0035556);; Biological Process: protein phosphorylation (GO:0006468);; Biological Process: response to nutrient (GO:0007584);; Biological Process: response to water deprivation (GO:0009414);; Biological Process: stomatal movement (GO:0010118);; Cellular Component: cytoplasm (GO:0005737);; Cellular Component: cytosol (GO:0005829);; Cellular …	--	--	[T]	Signal transduction mechanisms	Non-specific serine/threonine protein kinase [Source:UniProtKB/TrEMBL;Acc:W5BDD1]
TraesCS2B02G329300.1.cds1	1556.42	55.6002	477.701	95.1	83.9003	291.201	514.607	400.707	453.018	130.801	60.8003	77.5003	51.1002	50.5002	61.4002	339.901	56.4001	84.5002	0.350155	-2.15196	normal	0.00150479	-2.34619	down	0.361029	1.56056	normal	Cellular Component: nucleosome (GO:0000786);; Cellular Component: nucleus (GO:0005634);; Molecular Function: DNA binding (GO:0003677);; Molecular Function: protein heterodimerization activity (GO:0046982)	--	--	--	--	Histone H2B [Source:UniProtKB/TrEMBL;Acc:W5BFB4]
TraesCS2B02G394300.1	181.002	130.6	503.901	327.8	985.403	785.304	173.002	322.805	298.012	558.204	626.303	820.903	197.901	228.301	207.501	1082.2	1137.2	1221	0.148302	1.3636	normal	0.0182791	1.33701	up	0.00120345	2.4407	up	Biological Process: cell wall organization (GO:0071555);; Cellular Component: cell wall (GO:0005618);; Cellular Component: extracellular region (GO:0005576);; Molecular Function: hydrolase activity (GO:0016787)	--	--	--	--	Pectin acetylesterase [Source:UniProtKB/TrEMBL;Acc:A0A341R2L6]
TraesCS2B02G402600.1	76.1009	60.1002	141.8	58.5	109	107.201	46.9006	51.0008	55.2021	135.401	104.2	142.501	132.4	109	137.9	251.201	244.701	343.201	0.972733	-0.0172307	normal	0.0195151	1.31945	up	0.0327644	1.1455	normal	Cellular Component: integral component of membrane (GO:0016021)	K17991|TraesCS2B02G402600.1	Cutin, suberine and wax biosynthesis (ko00073)	--	--
TraesCS2B02G404400.1	166.902	191.401	323.601	245.8	551.302	644.803	175.902	146.002	153.206	282.902	295.001	357.201	93.0003	105.6	87.1003	279.701	294.101	223.101	0.158888	1.08034	normal	0.0126998	0.976864	up	0.0118661	1.4799	up	Biological Process: biological_process (GO:0008150);; Biological Process: cellular component assembly (GO:0022607);; Biological Process: cellular component biogenesis (GO:0044085);; Biological Process: cellular component organization (GO:0016043);; Biological Process: cellular component organization or biogenesis (GO:0071840);; Biological Process: cellular process (GO:0009987);; Biological Proces…	--	--	--	--
TraesCS2B02G409200.2	4497.25	1374.8	3745.71	2253.5	5261.92	5848.63	838.611	1136.42	1157.04	1907.31	2193.51	2163.71	535.902	623.002	623.302	3497.61	2614.01	4545.01	0.441214	0.474583	normal	0.00170252	1.00009	up	0.0334974	2.58002	normal	Molecular Function: serine-type endopeptidase activity (GO:0004252)	--	--	[O]	Posttranslational modification, protein turnover, chaperones
TraesCS2B02G423900.1	884.71	871.503	1.85001	254.6	133	159.701	491.707	393.806	428.617	188.601	137.201	150.401	166.501	193.701	178.701	118.5	89.0002	78.6002	0.300487	-1.68358	normal	0.00304757	-1.46446	down	0.00647477	-0.913499	normal	Molecular Function: copper ion binding (GO:0005507);; Molecular Function: oxidoreductase activity (GO:0016491)	--	--	--	--
TraesCS2B02G505800.1	1187.91	44.5001	422.201	68.8	73.7003	244.901	746.71	931.115	1086.14	229.702	66.2003	68.5003	110.8	152.501	98.0003	417.901	78.2002	68.7002	0.335418	-2.09459	normal	0.00499495	-2.92314	down	0.61589	0.644543	normal	--	--	--	--	--
TraesCS2B02G548600.1.cds1	25.5003	21.2001	89.4003	93.7	54.1002	64.9003	33.5004	41.9007	43.8017	152.101	211.401	167.001	56.4002	44.9002	52.2002	125.9	88.0002	123.8	0.381226	0.64415	normal	0.0142546	2.15394	up	0.0306045	1.1375	normal	Molecular Function: metal ion binding (GO:0046872);; Molecular Function: oxidoreductase activity (GO:0016491)	K05933|TraesCS2B02G548600.1.cds1	Cysteine and methionine metabolism (ko00270)	[Q]	Secondary metabolites biosynthesis, transport and catabolism
TraesCS2D02G033200.2	428.205	556.302	3433.01	3879.2	12025.5	14142.8	257.203	1016.32	499.619	1852.61	2392.51	2995.71	276.101	586.202	508.902	3691.51	3727.51	3597.11	0.101046	2.76594	normal	0.013809	2.02985	up	0.000157625	3.0061	up	Biological Process: protein folding (GO:0006457);; Molecular Function: ATP binding (GO:0005524);; Molecular Function: unfolded protein binding (GO:0051082)	K04079|TraesCS2D02G033200.2	Protein processing in endoplasmic reticulum (ko04141);; Plant-pathogen interaction (ko04626)	[O]	Posttranslational modification, protein turnover, chaperones
TraesCS2D02G076400.1	51.8006	135.5	103.2	81.9	36.9001	34.1002	260.503	303.205	297.612	171.901	105.3	99.7004	127.2	163.701	152.8	62.2002	45.1001	39.0001	0.199972	-0.925953	normal	0.0075742	-1.19236	down	0.00284509	-1.60066	down	Biological Process: biosynthetic process (GO:0009058);; Cellular Component: endoplasmic reticulum (GO:0005783);; Molecular Function: strictosidine synthase activity (GO:0016844)	K01757|TraesCS2D02G076400.1	Indole alkaloid biosynthesis (ko00901)	[G]	Carbohydrate transport and metabolism
TraesCS2D02G148200.1	1211.71	583.902	716.502	643.9	464.002	624.903	1552.02	1916.13	1958.48	845.706	383.502	458.902	515.702	961.003	455.301	356.101	281.301	336.101	0.305441	-0.535795	normal	0.00305684	-1.68465	down	0.180819	-0.988843	normal	Biological Process: anther dehiscence (GO:0009901);; Biological Process: protein homotrimerization (GO:0070207);; Biological Process: regulation of reactive oxygen species metabolic process (GO:2000377);; Cellular Component: mitochondrial respiratory chain complex I (GO:0005747);; Molecular Function: identical protein binding (GO:0042802)	--	--	[R]	General function prediction only	GAMMA CA2 [Source:Projected from Arabidopsis thaliana (AT1G47260) UniProtKB/TrEMBL;Acc:A0A178WI45]
TraesCS2D02G248800.1.cds1	456.105	101	433.001	278	299.901	536.703	171.202	276.205	259.61	532.404	719.503	567.302	186.801	186.301	179.501	359.001	206.2	305.401	0.785242	0.170875	normal	0.00965253	1.36349	up	0.141056	0.655774	normal	--	--	--	--	--
TraesCS2D02G311400.1.cds1	1070.81	1055.2	3802.81	4229	12701.2	13423.3	462.206	1387.32	1045.14	2372.82	2217.31	3293.21	900.103	1153.8	1123.8	6712.92	6049.71	6531.52	0.0993526	2.35604	normal	0.0197455	1.44541	up	0.000323729	2.6021	up	Cellular Component: integral component of membrane (GO:0016021)	K13993|TraesCS2D02G311400.1.cds1	Protein processing in endoplasmic reticulum (ko04141)	[O]	Posttranslational modification, protein turnover, chaperones
TraesCS2D02G326900.1	327.504	431.901	584.002	633.6	602.002	484.502	484.506	375.606	322.012	730.105	870.804	1007.9	1281.7	1104.2	1349.2	4097.11	3092.21	3858.61	0.237434	0.3566	normal	0.0118955	1.14201	up	0.0115638	1.56455	up	Biological Process: cellular response to anoxia (GO:0071454);; Cellular Component: peroxisome (GO:0005777);; Molecular Function: betaine-aldehyde dehydrogenase activity (GO:0008802)	K00130|TraesCS2D02G326900.1	Glycine, serine and threonine metabolism (ko00260)	[C]	Energy production and conversion
TraesCS2D02G393500.1	687.608	973.903	440.701	463.9	299.101	316.202	1219.42	1168.62	1225.45	471.503	539.802	460.902	288.601	285.201	263.001	339.001	295.201	325.901	0.146946	-0.961942	normal	4.11e-05	-1.29541	down	0.0662119	0.198301	normal	Cellular Component: integral component of membrane (GO:0016021);; Molecular Function: acetylglucosaminyltransferase activity (GO:0008375)	--	--	--	--
TraesCS2D02G575200.1	81.9009	67.7002	260.401	146.3	465.402	335.402	78.001	71.7012	59.1023	150.601	156.901	196.701	58.4002	74.1003	71.4002	181.301	302.201	243.901	0.193739	1.20789	normal	0.0121516	1.27185	up	0.0356055	1.83489	normal	Biological Process: protein folding (GO:0006457);; Molecular Function: ATP binding (GO:0005524);; Molecular Function: unfolded protein binding (GO:0051082)	K04043|TraesCS2D02G575200.1	RNA degradation (ko03018)	[O]	Posttranslational modification, protein turnover, chaperones
TraesCS2D02G584600.1	824.209	1069.4	2127.91	1700.4	2806.91	2384.81	1186.02	1538.63	1642.86	2966.02	3700.42	3853.61	2622.71	2838.21	2622.21	4762.22	6081.21	6013.62	0.139229	0.777208	normal	0.00714885	1.26826	up	0.0185502	1.06037	up	Biological Process: hydrogen peroxide catabolic process (GO:0042744);; Biological Process: response to oxidative stress (GO:0006979);; Cellular Component: extracellular region (GO:0005576);; Cellular Component: plant-type cell wall (GO:0009505);; Cellular Component: plasmodesma (GO:0009506);; Molecular Function: heme binding (GO:0020037);; Molecular Function: metal ion binding (GO:0046872);; Mole…	K00430|TraesCS2D02G584600.1	Phenylpropanoid biosynthesis (ko00940)	--	--	Peroxidase [Source:UniProtKB/TrEMBL;Acc:A0A1D5UG55]
TraesCS3A02G097300.1	148.002	175.001	419.101	349.7	612.902	372.702	237.303	266.704	222.009	448.703	461.102	529.902	516.902	581.302	531.702	1509.81	895.902	885.603	0.176159	0.847476	normal	0.00356375	0.987702	up	0.114066	1.01387	normal	Biological Process: lipid metabolic process (GO:0006629)	K12382|TraesCS3A02G097300.1	Sphingolipid metabolism (ko00600)	--	--
TraesCS3A02G211200.1	1052.51	78.9002	312.801	204.9	88.6003	405.902	912.212	1203.12	1362.25	252.502	86.7004	99.7004	150.401	190.501	132.9	94.3003	58.0001	106.5	0.492084	-1.04609	normal	0.00860663	-2.98611	down	0.03417	-0.872441	normal	Cellular Component: integral component of membrane (GO:0016021)	--	--	--	--
TraesCS3A02G250900.1	2232.03	531.002	1009.2	684.8	440.502	927.905	1297.02	1117.32	1325.55	631.205	460.302	493.402	292.601	243.501	287.401	348.501	341.001	362.801	0.37634	-0.877539	normal	0.00123161	-1.2386	down	0.0260136	0.353705	normal	Cellular Component: nucleus (GO:0005634)	--	--	--	--
TraesCS3B02G008500.1	54.1006	46.2001	66.3002	149.3	45.8002	53.2003	44.5006	69.6011	64.9025	132.301	134.601	113.9	1415.1	765.703	1017.8	105.1	81.9002	81.5002	0.501196	0.57569	normal	0.0029025	1.08905	up	0.0352783	-3.57445	normal	Biological Process: carbon fixation (GO:0015977);; Biological Process: tricarboxylic acid cycle (GO:0006099);; Molecular Function: phosphoenolpyruvate carboxylase activity (GO:0008964)	K01595|TraesCS3B02G008500.1	Pyruvate metabolism (ko00620);; Carbon fixation in photosynthetic organisms (ko00710);; Carbon metabolism (ko01200)	[C]	Energy production and conversion
TraesCS3B02G045600.1	848.21	858.003	1477.7	1394.5	1640.41	1588.51	835.511	736.512	788.731	1560.51	1900.21	2122.11	659.602	704.902	722.402	1851.11	2283.91	2015.91	0.13607	0.538156	normal	0.0197788	1.24175	up	0.00752031	1.55944	up	Biological Process: carbohydrate metabolic process (GO:0005975);; Molecular Function: hydrolase activity, hydrolyzing O-glycosyl compounds (GO:0004553)	--	--	[G]	Carbohydrate transport and metabolism
TraesCS3B02G085200.1	1590.22	391.801	827.402	380.5	188.801	377.402	654.009	537.109	700.227	289.002	246.701	194.701	190.001	197.601	218.501	254.801	188.3	279.201	0.215427	-1.56929	normal	0.00521505	-1.37265	down	0.287723	0.253042	normal	Cellular Component: nucleus (GO:0005634)	--	--	--	--
TraesCS3B02G163700.2	285.903	298.901	750.402	632.2	1548.11	1025.51	288.904	391.006	363.614	749.906	602.703	803.603	420.901	481.502	448.301	2133.01	2306.81	2612.91	0.12885	1.26363	normal	0.012128	1.04703	up	0.00485997	2.38447	up	Molecular Function: hydrolase activity, acting on ester bonds (GO:0016788)	K01206|TraesCS3B02G163700.2	Other glycan degradation (ko00511)	--	--
TraesCS3B02G229000.1	31.7004	26.8001	60.1002	1.85	96.3003	80.8004	38.0005	35.9006	31.1012	71.5005	67.8003	66.0003	47.6002	34.9001	39.5001	62.8002	89.5002	70.9002	0.571434	0.593451	normal	0.000286356	0.96732	up	0.0337661	0.871455	normal	Biological Process: shikimate metabolic process (GO:0019632);; Molecular Function: 3-dehydroquinate dehydratase activity (GO:0003855);; Molecular Function: NADP binding (GO:0050661);; Molecular Function: shikimate 3-dehydrogenase (NADP+) activity (GO:0004764)	K13832|TraesCS3B02G229000.1	Phenylalanine, tyrosine and tryptophan biosynthesis (ko00400);; Biosynthesis of amino acids (ko01230)	[E]	Amino acid transport and metabolism
TraesCS3B02G251900.1.cds1	964.511	80.7002	648.702	169.7	124.3	228.301	1399.72	1268.12	1342.05	459.303	119.501	138.901	115.1	112.5	124.5	99.0003	91.7002	85.7002	0.269191	-1.6974	normal	0.00537278	-2.4821	down	0.00895178	-0.349228	normal	Biological Process: RNA metabolic process (GO:0016070);; Biological Process: RNA modification (GO:0009451);; Biological Process: biological_process (GO:0008150);; Biological Process: cellular aromatic compound metabolic process (GO:0006725);; Biological Process: cellular metabolic process (GO:0044237);; Biological Process: cellular nitrogen compound metabolic process (GO:0034641);; Biological Pro…	K02890|TraesCS3B02G251900.1.cds1	Ribosome (ko03010)	--	--
TraesCS3B02G318700.4	650.507	692.402	955.303	1008.2	1221.3	997.405	617.008	469.808	461.918	1008.41	1029.4	1078.6	567.302	550.302	544.802	1473.6	1360	1319.8	0.0656039	0.489641	normal	0.003895	1.0088	up	0.00258185	1.32102	up	--	--	--	--	--
TraesCS3B02G390800.1	61.5007	113.1	320.501	526.8	1061.6	894.205	86.5012	88.9015	82.0032	369.603	492.302	474.202	143.2	146.901	163.901	325.701	685.702	682.502	0.0341846	2.32606	normal	0.0109555	2.37592	up	0.0739489	1.89958	normal	Molecular Function: ATP binding (GO:0005524)	K03283|TraesCS3B02G390800.1	Spliceosome (ko03040);; Protein processing in endoplasmic reticulum (ko04141);; Endocytosis (ko04144)	[O]	Posttranslational modification, protein turnover, chaperones
TraesCS3B02G610800.1	9463.21	1054.4	7867.52	1175	725.603	2186.51	3979.85	3196.35	3557.24	2077.72	898.004	1003.9	445.701	439.502	348.801	512.402	407.601	334.301	0.203123	-2.16939	normal	0.0115691	-1.43141	down	0.917324	0.0235394	normal	Biological Process: chromatin organization (GO:0006325);; Biological Process: chromatin silencing (GO:0006342);; Cellular Component: nuclear chromatin (GO:0000790);; Cellular Component: nucleosome (GO:0000786);; Molecular Function: DNA binding (GO:0003677);; Molecular Function: protein heterodimerization activity (GO:0046982)	--	--	--	--	Histone H2A [Source:UniProtKB/TrEMBL;Acc:A0A080YUW8]
TraesCS3D02G083500.1	653.907	361.201	657.902	480	515.002	895.705	283.004	242.404	266.01	479.104	517.602	588.302	220.701	202.701	225.401	828.203	626.601	790.002	0.685452	0.176479	normal	0.00790027	1.00198	up	0.0124263	1.79074	up	--	--	--	--	--
TraesCS3D02G097800.1	73.7008	65.6002	94.0003	158	461.502	268.801	178.602	224.904	164.306	345.303	383.402	423.902	359.601	364.201	379.701	634.302	735.402	739.602	0.1316	1.92886	normal	0.00303798	1.02141	up	0.00875487	0.934677	up	Biological Process: lipid metabolic process (GO:0006629)	K12382|TraesCS3D02G097800.1	Sphingolipid metabolism (ko00600)	--	--
TraesCS3D02G173500.1	995.011	1109.2	1.85001	349.7	221.001	312.502	457.506	354.306	374.515	162.701	226.401	196.201	250.101	283.701	235.101	176.201	165.9	145.1	0.365945	-1.25373	normal	0.0099131	-1.01925	down	0.00843738	-0.658283	normal	Biological Process: gene silencing by RNA (GO:0031047)	--	--	--	--
TraesCS3D02G195000.1	656.307	1022.6	562.402	477	211.501	255.901	1012.71	1025.72	1010.14	515.604	476.202	339.501	119.2	108	104.3	253.001	178.4	132.4	0.0708337	-1.24687	normal	0.00817379	-1.19529	down	0.156381	0.766174	normal	--	--	--	--	--
TraesCS3D02G199500.1	998.011	670.702	650.202	518	504.402	677.603	1270.02	1773.33	1780.97	825.906	531.302	647.702	727.802	1110.8	649.202	464.302	406.701	347.901	0.201639	-0.447911	normal	0.0162069	-1.26679	down	0.0902446	-1.02929	normal	--	--	--	[R]	General function prediction only
TraesCS3D02G202800.2	1882.42	26.0001	600.902	83.4	91.2003	402.002	1030.71	1004.62	1091.84	185.601	55.4002	83.9003	97.0003	83.7003	77.5002	67.6002	34.8001	56.3002	0.36105	-2.12165	normal	0.000113538	-3.26678	down	0.0535522	-0.702187	normal	Biological Process: protein deubiquitination (GO:0016579);; Biological Process: ubiquitin-dependent protein catabolic process (GO:0006511);; Molecular Function: thiol-dependent ubiquitinyl hydrolase activity (GO:0036459)	--	--	--	--
TraesCS3D02G213200.1	106.201	150.6	186.401	281	290.401	261.501	179.402	191.703	192.907	343.703	385.802	350.701	474.302	399.801	508.102	792.903	853.602	870.103	0.0203078	0.910182	normal	0.00285708	0.937505	up	0.00101744	0.864509	normal	Biological Process: vacuolar acidification (GO:0007035);; Biological Process: vacuolar transport (GO:0007034);; Cellular Component: lysosomal membrane (GO:0005765);; Cellular Component: proton-transporting V-type ATPase, V0 domain (GO:0033179);; Cellular Component: vacuolar proton-transporting V-type ATPase complex (GO:0016471);; Molecular Function: proton-exporting ATPase activity, phosphorylati…	K02146|TraesCS3D02G213200.1	Oxidative phosphorylation (ko00190);; Phagosome (ko04145)	[C]	Energy production and conversion	V-type proton ATPase subunit [Source:UniProtKB/TrEMBL;Acc:B2BA42]
TraesCS3D02G301000.1	734.108	722.502	1297.4	1034.6	1194	1013.11	757.91	650.411	634.725	1200.11	1481.31	1471.81	664.702	661.002	676.602	1847.61	2490.31	2521.01	0.486557	0.235219	normal	0.0084146	1.02351	up	0.0178598	1.77632	up	Molecular Function: RNA binding (GO:0003723)	--	--	--	--
TraesCS3D02G332800.1	18970.5	21603.4	9788.93	16100.8	3508.21	6383.73	9907.23	12645.2	12500	8122.26	5231.42	4700.22	2400.11	2815.11	2247.01	2871.51	3016.81	3041.11	0.195499	-0.95425	normal	0.0159686	-0.957204	down	0.0912063	0.258961	normal	Biological Process: assembly of large subunit precursor of preribosome (GO:1902626);; Biological Process: ribosomal large subunit assembly (GO:0000027);; Biological Process: translation (GO:0006412);; Cellular Component: cytosolic large ribosomal subunit (GO:0022625);; Molecular Function: RNA binding (GO:0003723);; Molecular Function: structural constituent of ribosome (GO:0003735)	K02896|TraesCS3D02G332800.1	Ribosome (ko03010)	--	--
TraesCS3D02G403500.1	4217.65	10058.8	5110.92	8193.1	3056.11	2932.61	35141	27118.4	28638.2	16977.5	13749.4	11935.6	8048.13	9198.23	7945.23	6466.32	5785.61	4627.11	0.527605	-0.451076	normal	0.00885583	-1.09127	down	0.0169178	-0.577708	normal	Biological Process: hexose metabolic process (GO:0019318);; Molecular Function: aldose 1-epimerase activity (GO:0004034);; Molecular Function: carbohydrate binding (GO:0030246)	K01785|TraesCS3D02G403500.1	Glycolysis / Gluconeogenesis (ko00010);; Galactose metabolism (ko00052)	[G]	Carbohydrate transport and metabolism	Aldose 1-epimerase [Source:UniProtKB/TrEMBL;Acc:A0A341T9Z4]
TraesCS3D02G451800.1.cds1	263.303	295.001	733.402	765.3	1510.01	1160.11	400.605	444.407	475.818	856.306	866.004	1000.2	433.401	503.902	449.401	1214.7	1306.2	1389	0.0598073	1.4112	normal	0.0034624	1.04349	up	0.00105171	1.49548	up	Biological Process: biological regulation (GO:0065007);; Biological Process: biological_process (GO:0008150);; Biological Process: negative regulation of catalytic activity (GO:0043086);; Biological Process: negative regulation of molecular function (GO:0044092);; Biological Process: regulation of catalytic activity (GO:0050790);; Biological Process: regulation of molecular function (GO:0065009);…	K01188|TraesCS3D02G451800.1.cds1	Cyanoamino acid metabolism (ko00460);; Starch and sucrose metabolism (ko00500);; Phenylpropanoid biosynthesis (ko00940)	--	--
TraesCS3D02G494600.1	529.306	597.402	195.701	204.9	71.3003	264.501	589.708	520.809	677.326	152.101	198.401	153.401	75.7003	55.1002	71.7002	58.7002	62.0001	48.4001	0.158719	-1.29026	normal	0.00628041	-1.827	down	0.224133	-0.260046	normal	Biological Process: phosphorelay signal transduction system (GO:0000160)	K14492|TraesCS3D02G494600.1	Plant hormone signal transduction (ko04075)	[T]	Signal transduction mechanisms	A-type response regulator, Cytokinin signalin [Source: Projected from Oryza sativa (Os01g0952500)]
TraesCS4A02G068200.1	558.406	470.801	1631.7	1417.9	5273.32	5120.63	357.305	623.61	508.52	1419.11	1482.41	2054.61	365.201	524.702	530.902	3041.71	3758.71	4312.81	0.127184	2.15024	normal	0.0188134	1.73445	up	0.0113904	2.9675	up	Biological Process: biological regulation (GO:0065007);; Biological Process: biological_process (GO:0008150);; Biological Process: cellular component organization (GO:0016043);; Biological Process: cellular component organization or biogenesis (GO:0071840);; Biological Process: cellular process (GO:0009987);; Biological Process: chloroplast organization (GO:0009658);; Biological Process: organell…	K13993|TraesCS4A02G068200.1	Protein processing in endoplasmic reticulum (ko04141)	[O]	Posttranslational modification, protein turnover, chaperones
TraesCS4A02G173100.1	3897.44	5599.92	1.85001	1460.4	444.302	523.603	2117.73	2481.14	2924.71	757.506	566.702	677.303	1592.21	1803.51	1603.21	520.602	621.701	454.201	0.289205	-1.96786	normal	0.012154	-1.91033	down	0.000325864	-1.6467	down	Biological Process: carbohydrate metabolic process (GO:0005975);; Molecular Function: hydrolase activity, hydrolyzing O-glycosyl compounds (GO:0004553)	K15920|TraesCS4A02G173100.1	Amino sugar and nucleotide sugar metabolism (ko00520)	[G]	Carbohydrate transport and metabolism
TraesCS4A02G198500.1	2764.63	5584.72	2448.41	4669.4	1952.01	2006.91	11786	15524.7	16587.2	9373.97	6859.33	5751.72	6304.02	7453.93	6648.92	2989.61	2833.31	2428.81	0.618605	-0.32358	normal	0.0184517	-0.99763	down	0.00200937	-1.30629	down	Molecular Function: serine-type peptidase activity (GO:0008236)	--	--	--	--
TraesCS4A02G233300.1	4595.75	4180.21	4966.11	3308.5	1512.31	2196.41	3572.75	3575.66	4200.86	2328.72	1657.71	1643.31	1272.4	1426.2	1228.2	1004.6	1049.5	1057.6	0.0348517	-0.96963	normal	0.00352713	-1.01146	down	0.0375832	-0.335652	normal	Biological Process: translation (GO:0006412);; Cellular Component: ribosome (GO:0005840);; Molecular Function: metal ion binding (GO:0046872);; Molecular Function: structural constituent of ribosome (GO:0003735)	K02978|TraesCS4A02G233300.1	Ribosome (ko03010)	[J]	Translation, ribosomal structure and biogenesis
TraesCS4A02G235800.1	201.202	204.301	523.902	500.5	378.701	387.902	149.302	178.503	188.107	436.503	327.501	396.502	187.301	197.801	187.901	428.001	578.401	540.702	0.408335	0.447156	normal	0.0130142	1.16956	up	0.0183518	1.43296	up	Biological Process: hydrogen peroxide catabolic process (GO:0042744);; Biological Process: response to oxidative stress (GO:0006979);; Cellular Component: extracellular region (GO:0005576);; Molecular Function: heme binding (GO:0020037);; Molecular Function: metal ion binding (GO:0046872);; Molecular Function: peroxidase activity (GO:0004601)	K00430|TraesCS4A02G235800.1	Phenylpropanoid biosynthesis (ko00940)	--	--	Peroxidase [Source:UniProtKB/TrEMBL;Acc:A0A1D5X1T5]
TraesCS4A02G264600.1.cds1	130.701	301.601	1.85001	177.1	58.5002	90.9005	195.103	248.404	257.31	143.001	89.4004	121.3	43.3001	99.3003	50.8002	81.3003	55.9001	49.4001	0.73053	-0.411116	normal	0.0108006	-0.986503	down	0.916943	-0.0516395	normal	Molecular Function: NAD binding (GO:0051287);; Molecular Function: UDP-glucose 6-dehydrogenase activity (GO:0003979)	K00012|TraesCS4A02G264600.1.cds1	Pentose and glucuronate interconversions (ko00040);; Ascorbate and aldarate metabolism (ko00053);; Amino sugar and nucleotide sugar metabolism (ko00520)	[M]	Cell wall/membrane/envelope biogenesis	UDP-glucose 6-dehydrogenase [Source:UniProtKB/TrEMBL;Acc:A0A341TXU6]
TraesCS4A02G278900.1.cds1	1236.41	1320.5	2762.71	1895	5485.42	2571.41	1284.92	1142.22	1135.64	2544.62	2812.11	3429.41	732.202	1584.81	1498	22244.7	17646.6	29561.8	0.297471	0.903637	normal	0.0190706	1.30223	up	0.0236602	4.18628	normal	Cellular Component: apoplast (GO:0048046);; Cellular Component: cell wall (GO:0005618);; Molecular Function: manganese ion binding (GO:0030145);; Molecular Function: nutrient reservoir activity (GO:0045735)	--	--	--	--
TraesCS4A02G298600.1	7.30008	5.30002	1.85001	1.85	74.4003	56.0003	5.90008	19.2003	20.3008	71.5005	80.8003	94.5004	36.4001	38.0001	56.1002	65.1002	71.8002	68.9002	0.212577	3.19412	normal	0.00190773	2.44255	up	0.0476942	0.657192	normal	Cellular Component: integral component of membrane (GO:0016021)	K13993|TraesCS4A02G298600.1	Protein processing in endoplasmic reticulum (ko04141)	[O]	Posttranslational modification, protein turnover, chaperones
TraesCS4A02G364000.1	44359	28289.2	26953.8	19898.1	7344.93	14499.3	34093.7	30735.6	26760.3	19754.9	13217	11740.7	5531.32	5238.62	5231.22	5794.12	5551.91	6225.12	0.0534722	-1.25466	normal	0.00907149	-1.0345	down	0.0995284	0.135033	normal	Biological Process: protein folding (GO:0006457);; Cellular Component: endoplasmic reticulum lumen (GO:0005788);; Molecular Function: calcium ion binding (GO:0005509);; Molecular Function: unfolded protein binding (GO:0051082)	K08057|TraesCS4A02G364000.1	Protein processing in endoplasmic reticulum (ko04141);; Phagosome (ko04145)	--	--
TraesCS4A02G459700.1	1353.22	255.601	412.901	332.2	181.801	534.903	615.608	416.007	423.516	187.101	46.1002	79.2003	36.6001	25.4001	35.6001	58.7002	34.0001	50.4001	0.447603	-0.9467	normal	0.0118401	-2.21967	down	0.160128	0.55207	normal	Biological Process: embryo development ending in seed dormancy (GO:0009793)	--	--	--	--
TraesCS4B02G027000.1.cds1	1652.82	1749.31	3433.01	8008.7	1630.71	1493.41	1535.22	1968.63	2581.6	3960.73	3910.02	4673.42	54547.1	51951.8	50515.4	4387.01	2846.41	2123.61	0.578367	0.703777	normal	0.00598176	1.04358	up	2.99e-05	-4.0687	down	--	--	--	--	--
TraesCS4B02G055800.1.cds1	298.703	298.901	493.101	469.7	653.202	614.403	378.005	613.31	690.227	970.407	1221.71	1332.01	591.302	667.802	556.902	976.503	856.102	989.703	0.066662	0.671589	normal	0.0129673	1.06748	up	0.00410862	0.636106	normal	Molecular Function: UDP-glycosyltransferase activity (GO:0008194)	--	--	--	--
TraesCS4B02G143900.2	18414.4	25042.3	10097	15528.7	3942.01	4098.12	13561.6	17798.1	20180.2	10289.7	4919.22	5112.42	10008.6	10696.6	10561.5	5805.82	5425.91	4581.11	0.159851	-1.18411	normal	0.0167075	-1.34269	down	0.000821988	-0.983535	down	Biological Process: carbohydrate metabolic process (GO:0005975);; Molecular Function: hydrolase activity, hydrolyzing O-glycosyl compounds (GO:0004553)	K15920|TraesCS4B02G143900.2	Amino sugar and nucleotide sugar metabolism (ko00520)	[G]	Carbohydrate transport and metabolism
TraesCS4B02G172700.1	328.004	350.201	1519.3	1485.3	2613.41	2554.01	312.304	470.308	410.316	1111.91	1177.2	1480.71	360.701	472.702	455.801	2635.71	2796.81	3235.11	0.0510415	1.59808	normal	0.00895044	1.65999	up	0.0040738	2.74916	up	Biological Process: glucose catabolic process (GO:0006007);; Cellular Component: cytoplasm (GO:0005737);; Molecular Function: manganese ion binding (GO:0030145);; Molecular Function: phosphoglycerate mutase activity (GO:0004619)	K15633|TraesCS4B02G172700.1	Glycolysis / Gluconeogenesis (ko00010);; Glycine, serine and threonine metabolism (ko00260);; Carbon metabolism (ko01200);; Biosynthesis of amino acids (ko01230)	[G]	Carbohydrate transport and metabolism
TraesCS4B02G225400.1	2591.63	2265.01	8388.32	5951.3	21753.3	19913	1870.52	2763.55	2704.3	6068.84	6673.03	8238.13	2254.91	2842.91	2835.41	14759.8	16592.6	17628.2	0.13563	1.84605	normal	0.00973731	1.51548	up	0.00251274	2.62623	up	Biological Process: chloroplast organization (GO:0009658);; Biological Process: regulation of transcription, DNA-templated (GO:0006355);; Biological Process: response to heat (GO:0009408);; Biological Process: response to light stimulus (GO:0009416);; Cellular Component: chaperone complex (GO:0101031);; Cellular Component: chloroplast nucleoid (GO:0042644);; Cellular Component: plastid-encoded pl…	K13993|TraesCS4B02G225400.1	Protein processing in endoplasmic reticulum (ko04141)	[O]	Posttranslational modification, protein turnover, chaperones	Chloroplast small heat shock protein [Source:UniProtKB/TrEMBL;Acc:Q9SBB7]
TraesCS4B02G325200.1	438.505	439.501	770.402	2840.3	486.702	432.902	417.506	606.01	797.031	1368.91	1361.01	1558.11	21415.7	23520.6	20589.7	1367.3	844.802	664.502	0.469399	1.18962	normal	0.00592326	1.23594	up	0.00103953	-4.50962	down	--	--	--	--	--
TraesCS4B02G397600.1	387.304	464.601	802.802	782.9	2130.91	1473.71	549.007	494.108	452.218	1329.41	1081.9	1274.6	356.401	464.202	413.401	1451.9	2070.6	1966.01	0.133535	1.40683	normal	0.0052099	1.30156	up	0.0157303	2.15307	up	Biological Process: protein folding (GO:0006457);; Molecular Function: ATP binding (GO:0005524);; Molecular Function: unfolded protein binding (GO:0051082)	K04043|TraesCS4B02G397600.1	RNA degradation (ko03018)	[O]	Posttranslational modification, protein turnover, chaperones
TraesCS4D02G040000.2	17.9002	24.3001	38.5001	36.6	70.0002	97.2005	19.9003	73.2012	67.1026	176.401	227.201	147.501	103.6	106.6	122.2	133.9	118.9	131	0.132651	1.33651	normal	0.0130883	1.78241	up	0.0840416	0.207434	normal	Cellular Component: Ino80 complex (GO:0031011);; Cellular Component: NuA4 histone acetyltransferase complex (GO:0035267);; Cellular Component: R2TP complex (GO:0097255);; Molecular Function: 5'-3' DNA helicase activity (GO:0043139);; Molecular Function: ATP binding (GO:0005524)	--	--	[K]	Transcription	RuvB-like helicase [Source:UniProtKB/TrEMBL;Acc:A0A341U9H9]
TraesCS4D02G104800.2	598.307	763.102	124.8	251.7	144.101	230.301	624.808	630.51	700.627	298.102	292.501	195.601	120.8	124.6	111.9	156.101	134.6	117.6	0.271074	-1.24717	normal	0.00105059	-1.31489	down	0.262973	0.192493	normal	Biological Process: cytidine to uridine editing (GO:0016554)	K00655|TraesCS4D02G104800.2	Glycerolipid metabolism (ko00561);; Glycerophospholipid metabolism (ko00564)	--	--
TraesCS4D02G144800.1	240.103	258.401	355.901	409.7	232.901	646.503	192.603	213.304	212.208	463.903	408.102	408.102	1129.7	1069.9	939.003	319.301	383.301	392.701	0.350556	0.593377	normal	0.00331701	1.05032	up	0.00263098	-1.5188	down	Biological Process: microtubule-based movement (GO:0007018);; Molecular Function: ATP binding (GO:0005524);; Molecular Function: microtubule binding (GO:0008017);; Molecular Function: microtubule motor activity (GO:0003777)	--	--	--	--
TraesCS4D02G171200.1	108.701	207.001	166.4	259	275.301	301.102	73.901	145.002	169.707	383.303	443.802	338.701	94.2003	88.5003	77.7002	216.001	203.1	271.301	0.0381905	0.793132	normal	0.00350409	1.58493	up	0.0166279	1.4067	up	--	--	--	--	--
TraesCS4D02G212300.1.cds1	459.505	560.502	1790.41	1537.9	6432.62	6634.63	187.903	581.31	452.818	1470.81	1587.61	2246.81	307.501	455.902	428.601	2546.41	2845.41	2555.61	0.13483	2.37762	normal	0.0163433	2.11813	up	0.000354091	2.7371	up	Biological Process: biological_process (GO:0008150);; Biological Process: cellular component assembly (GO:0022607);; Biological Process: cellular component biogenesis (GO:0044085);; Biological Process: cellular component organization (GO:0016043);; Biological Process: cellular component organization or biogenesis (GO:0071840);; Biological Process: cellular process (GO:0009987);; Biological Proces…	K13993|TraesCS4D02G212300.1.cds1	Protein processing in endoplasmic reticulum (ko04141)	[O]	Posttranslational modification, protein turnover, chaperones
TraesCS4D02G230500.1.cds1	852.81	927.003	477.701	482.9	605.402	609.703	749.61	685.311	878.234	285.902	278.001	298.801	63.6002	114.1	68.3002	216.401	207.2	168	0.310645	-0.410894	normal	0.0127309	-1.42292	down	0.00637107	1.26596	up	--	--	--	--	--
TraesCS5A02G044500.1	770.009	1041.5	408.301	515.1	286.101	343.102	1444.02	1326.52	1348.25	727.005	752.003	658.303	271.301	408.301	270.201	315.601	250.001	198.901	0.180559	-0.955969	normal	0.000193913	-0.946425	down	0.344032	-0.313108	normal	Biological Process: translation (GO:0006412);; Cellular Component: ribosome (GO:0005840);; Molecular Function: structural constituent of ribosome (GO:0003735)	K02970|TraesCS5A02G044500.1	Ribosome (ko03010)	--	--
TraesCS5A02G168700.2	3130.44	1393.9	2622.51	1476.5	1826.21	2347.21	3739.25	4064.37	3551.24	2027.51	1657.21	1681.81	1563.51	1580.81	1622.11	2146.81	2200.91	2202.51	0.45058	-0.339077	normal	0.000614624	-1.08125	down	1.97e-05	0.458638	normal	Biological Process: protein transport (GO:0015031);; Biological Process: retrograde vesicle-mediated transport, Golgi to ER (GO:0006890);; Cellular Component: COPI vesicle coat (GO:0030126);; Cellular Component: Golgi membrane (GO:0000139)	--	--	--	--
TraesCS5A02G173200.1	201.102	309.301	260.401	260.5	160.601	178.301	1320.12	1534.13	1604.76	784.806	765.903	612.302	934.803	1080.1	932.003	295.901	243.401	237.001	0.262867	-0.362841	normal	0.00310066	-1.04368	down	0.00175871	-1.92451	down	Biological Process: carbohydrate metabolic process (GO:0005975);; Molecular Function: raffinose alpha-galactosidase activity (GO:0052692)	K07407|TraesCS5A02G173200.1	Galactose metabolism (ko00052);; Glycerolipid metabolism (ko00561);; Sphingolipid metabolism (ko00600);; Glycosphingolipid biosynthesis - globo and isoglobo series (ko00603)	[S]	Function unknown	Alpha-galactosidase [Source:UniProtKB/TrEMBL;Acc:A0A1D5YDH5]
TraesCS5A02G219200.1.cds1	128.701	163.401	198.801	212.2	207.701	154.401	121.102	100.402	100.004	208.402	231.801	190.701	167.701	133.6	180.401	323.201	280.001	281.001	0.369019	0.226372	normal	0.00383739	0.972568	up	0.00254835	0.876237	normal	--	--	--	--	--
TraesCS5A02G446300.1	3024.73	1550.1	2174.11	1227.7	634.702	1111.71	2310.93	2374.54	2735.51	1622.91	918.104	903.803	821.903	1011.5	815.203	546.202	439.301	430.201	0.082123	-1.18221	normal	0.0148855	-1.10718	down	0.00977737	-0.903715	normal	--	--	--	--	--
TraesCS5A02G473700.1	7041.58	6903.52	4681.01	4798.2	2084.61	2958.71	5787.88	5458.49	6296.34	3055.72	2387.41	2249.11	1251.4	1478.11	1296.8	1255.1	1272.8	1127.1	0.0573301	-0.920373	normal	0.000708587	-1.1894	down	0.220945	-0.139584	normal	Biological Process: translation (GO:0006412);; Cellular Component: cytosolic small ribosomal subunit (GO:0022627);; Cellular Component: ribosome (GO:0005840);; Molecular Function: structural constituent of ribosome (GO:0003735)	K02973|TraesCS5A02G473700.1	Ribosome (ko03010)	[J]	Translation, ribosomal structure and biogenesis
TraesCS5A02G497500.1	203.902	203.301	505.401	1379.9	211.601	218.601	224.903	307.105	426.417	555.204	724.303	715.703	10126.4	10199.3	9617.83	785.503	451.201	398.601	0.525396	0.988009	normal	0.0127056	1.0578	up	7.35e-06	-4.19462	down	--	--	--	--	--
TraesCS5B02G016300.1.cds1	301.903	289.201	824.302	642.4	854.703	854.104	386.505	450.907	420.616	1072.31	915.504	1214.5	607.302	617.602	793.903	2517.11	2620.41	2541.71	0.211759	0.732185	normal	0.0140961	1.34795	up	0.000105904	1.92746	up	--	K12173|TraesCS5B02G016300.1.cds1	Homologous recombination (ko03440)	--	--
TraesCS5B02G048700.1	437.705	615.702	1.85001	418.5	126.7	185.901	680.309	624.41	664.926	317.902	319.201	296.201	95.9003	149.301	93.3003	91.0003	103.3	67.0002	0.632455	-0.529451	normal	0.000518499	-1.07752	down	0.304947	-0.373449	normal	Biological Process: translation (GO:0006412);; Cellular Component: ribosome (GO:0005840);; Molecular Function: structural constituent of ribosome (GO:0003735)	K02970|TraesCS5B02G048700.1	Ribosome (ko03010)	--	--
TraesCS5B02G106900.1	246.103	153.7	448.401	177.1	490.002	328.302	222.503	328.305	324.113	546.004	549.602	600.802	521.602	375.401	402.801	1151.6	1031.1	1266.2	0.715649	0.230869	normal	0.00600197	0.955259	up	0.0017158	1.40785	up	Cellular Component: integral component of membrane (GO:0016021);; Molecular Function: transmembrane transporter activity (GO:0022857)	--	--	[G]	Carbohydrate transport and metabolism
TraesCS5B02G135300.3	316.104	521.802	234.201	199	157.201	206.601	531.507	639.411	677.026	342.203	311.601	294.101	191.701	237.301	180.001	148.301	150.7	159.1	0.182258	-0.929749	normal	0.0137347	-0.963107	down	0.0978095	-0.41078	normal	Cellular Component: mitochondrial matrix (GO:0005759)	--	--	--	--
TraesCS5B02G146100.1	297.703	289.101	617.902	602.9	1109	747.704	310.504	351.706	332.813	687.505	608.903	704.403	468.802	496.402	514.302	1594.81	1516.4	1754.71	0.0937674	1.02975	normal	0.00312996	1.00778	up	0.00294958	1.7176	up	Molecular Function: ATP binding (GO:0005524);; Molecular Function: protein serine/threonine kinase activity (GO:0004674)	--	--	[T]	Signal transduction mechanisms
TraesCS5B02G178500.1.cds1	72.0008	44.3001	203.401	166.8	350.301	227.101	52.5007	57.6009	71.9028	188.601	181.701	221.001	39.9001	58.1002	59.0002	294.501	339.201	124.3	0.12513	1.21897	normal	0.00244467	1.69992	up	0.0909503	2.27143	normal	--	--	--	--	--
TraesCS5B02G191700.1	135.902	124.9	218.801	181.5	640.702	431.202	70.3009	127.502	125.205	255.502	210.801	294.101	247.001	275.101	224.501	631.902	547.901	586.602	0.186707	1.38594	normal	0.0101276	1.2352	up	0.000798906	1.2424	up	Biological Process: metal ion transport (GO:0030001);; Molecular Function: metal ion binding (GO:0046872)	--	--	--	--
TraesCS5B02G257000.1	863.71	912.603	1981.51	2140.8	4341.12	4646.82	476.106	869.714	778.43	1647.21	1822.81	2278.81	780.503	883.203	868.203	2869.91	2878.01	3304.81	0.0714758	1.56632	normal	0.00896856	1.43631	up	0.00305184	1.83813	up	--	K13993|TraesCS5B02G257000.1	Protein processing in endoplasmic reticulum (ko04141)	[O]	Posttranslational modification, protein turnover, chaperones
TraesCS5B02G442100.1	5874.77	1652.91	3690.31	2012.1	571.202	1077.11	3322.44	3248.75	3920.95	1875.41	841.704	772.603	535.702	526.602	482.102	432.901	443.901	388.701	0.165142	-1.61574	normal	0.00884826	-1.58813	down	0.0170722	-0.28734	normal	Biological Process: translation (GO:0006412);; Cellular Component: ribosome (GO:0005840);; Molecular Function: structural constituent of ribosome (GO:0003735)	K02930|TraesCS5B02G442100.1	Ribosome (ko03010)	[J]	Translation, ribosomal structure and biogenesis
TraesCS5B02G453600.1	1003.31	1070.3	1742.71	1565.7	1456.61	1898.81	806.411	935.415	1060.64	1629.01	1808.21	1995.11	746.202	845.703	741.402	2622.01	2053.3	2483.41	0.263181	0.366803	normal	0.00364778	0.954873	up	0.0090487	1.61733	up	--	--	--	--	--
TraesCS5B02G461300.1	4610.85	6788.52	1858.21	3500.2	982.703	1965.01	3028.94	2794.85	3288.43	1825.21	1344.21	1312.91	847.503	936.103	768.502	543.602	529.501	489.001	0.252267	-1.03991	normal	0.00230919	-1.02355	down	0.0135489	-0.708199	normal	Biological Process: maturation of LSU-rRNA from tricistronic rRNA transcript (SSU-rRNA, 5.8S rRNA, LSU-rRNA) (GO:0000463);; Cellular Component: cytosolic large ribosomal subunit (GO:0022625);; Molecular Function: RNA binding (GO:0003723);; Molecular Function: structural constituent of ribosome (GO:0003735)	K02937|TraesCS5B02G461300.1	Ribosome (ko03010)	[J]	Translation, ribosomal structure and biogenesis
TraesCS5B02G545600.1	949.411	938.503	1.85001	434.6	210.401	340.502	541.507	490.908	532.221	246.402	288.901	287.501	168.101	186.801	149.3	172.301	153.8	138.6	0.439717	-0.939274	normal	0.000311316	-0.927206	down	0.417634	-0.117697	normal	Cellular Component: integral component of membrane (GO:0016021)	--	--	--	--
TraesCS5D02G057800.1	284.303	377.801	154.1	134.6	59.8002	88.5004	361.805	275.705	271.811	124.701	151.301	111.3	62.7002	67.8002	64.0002	54.0002	50.6001	46.5001	0.0992378	-1.52864	normal	0.0166467	-1.23133	down	0.00743983	-0.364267	normal	Molecular Function: ATP binding (GO:0005524);; Molecular Function: nucleic acid binding (GO:0003676)	--	--	[L]	Replication, recombination and repair
TraesCS5D02G129700.1	139.302	28.3001	198.801	137.6	30.1001	47.8002	196.203	225.704	313.012	117.101	35.8001	30.1001	21.7001	13.4	20.3001	42.3001	35.0001	35.6001	0.455705	-0.765738	normal	0.0163987	-2.00573	down	0.00538879	1.02709	up	Biological Process: protein folding (GO:0006457);; Biological Process: response to heat (GO:0009408);; Molecular Function: ATP binding (GO:0005524);; Molecular Function: heat shock protein binding (GO:0031072);; Molecular Function: metal ion binding (GO:0046872);; Molecular Function: unfolded protein binding (GO:0051082)	--	--	[O]	Posttranslational modification, protein turnover, chaperones
TraesCS5D02G262800.2	157.502	152.2	297.401	251.7	211.201	275.201	79.6011	274.505	280.911	506.504	646.703	523.702	420.101	388.801	362.401	239.901	219.301	203.901	0.464066	0.281879	normal	0.0161132	1.40094	up	0.00211104	-0.820813	normal	--	--	--	--	--
TraesCS5D02G266000.1	2219.13	2030.81	7967.62	7539	23276	27485.8	1352.92	2705.84	2303.79	6427.85	8069.13	10142.2	3281.91	3738.81	3991.01	13343	12256.4	16429.9	0.116148	2.25456	normal	0.0194993	1.95328	up	0.012518	1.93236	up	--	K13993|TraesCS5D02G266000.1	Protein processing in endoplasmic reticulum (ko04141)	[O]	Posttranslational modification, protein turnover, chaperones
TraesCS5D02G463000.1	78.0009	141.6	129.4	159.5	169.201	373.602	411.905	513.808	510.22	240.302	237.701	252.401	93.4003	68.6002	77.8002	125.1	103.6	74.9002	0.228882	1.00886	normal	0.018081	-0.975223	down	0.283541	0.340339	normal	Biological Process: lipid transport (GO:0006869);; Molecular Function: lipid binding (GO:0008289)	--	--	--	--
TraesCS5D02G569600.1	312.704	444.801	602.502	807.7	844.403	917.105	267.704	465.508	512.02	816.806	996.604	961.004	472.002	554.402	515.102	1082.8	829.002	827.602	0.0282379	0.91771	normal	0.00688049	1.15577	up	0.0343631	0.829524	normal	--	--	--	[S]	Function unknown
TraesCS6A02G036000.1	207.802	251.301	597.802	518	673.902	432.902	265.604	287.205	306.512	690.505	579.002	626.802	441.501	389.301	491.302	1016.7	1560.8	1689	0.270309	0.620421	normal	0.00421575	1.14193	up	0.0390031	1.69022	normal	Molecular Function: catalytic activity (GO:0003824)	K00167|TraesCS6A02G036000.1	Valine, leucine and isoleucine degradation (ko00280);; Propanoate metabolism (ko00640)	[C]	Energy production and conversion
TraesCS6A02G042700.1	3502.14	20.1001	2104.81	143.4	161.201	750.104	1004.21	858.514	931.536	375.703	108	153.301	101	57.1002	69.6002	81.9003	52.7001	72.9002	0.268855	-2.41554	normal	0.00463616	-2.13309	down	0.69246	-0.134024	normal	Cellular Component: nucleosome (GO:0000786);; Cellular Component: nucleus (GO:0005634);; Molecular Function: DNA binding (GO:0003677);; Molecular Function: protein heterodimerization activity (GO:0046982)	--	--	--	--	Histone H2A [Source:UniProtKB/TrEMBL;Acc:A0A1D6S8S2]
TraesCS6A02G102300.1	712.908	668.102	392.901	443.4	117.9	232.701	312.404	230.004	285.111	146.001	115.3	124.4	31.8001	40.7001	34.0001	68.6002	53.2001	53.9002	0.0774849	-1.15972	normal	0.0164331	-1.10131	down	0.0261756	0.72226	normal	Biological Process: biological regulation (GO:0065007);; Biological Process: biological_process (GO:0008150);; Biological Process: biosynthetic process (GO:0009058);; Biological Process: carbohydrate biosynthetic process (GO:0016051);; Biological Process: carbohydrate metabolic process (GO:0005975);; Biological Process: cellular biosynthetic process (GO:0044249);; Biological Process: cellular car…	--	--	--	--
TraesCS6A02G116300.1.cds1	1454.82	552.602	832.002	431.7	253.601	373.502	1968.83	1807.83	2117.98	783.306	679.303	507.902	391.001	343.701	403.301	189.301	246.501	209.501	0.151437	-1.42316	normal	0.000431963	-1.58083	down	0.00272248	-0.818459	normal	--	--	--	--	--
TraesCS6A02G181700.1	545.806	427.801	2547.01	1457.5	7406.33	5657.13	486.006	584.81	595.123	1674.61	1632.51	2006.01	373.601	613.002	619.202	5553.92	6340.31	5954.82	0.162592	2.04424	normal	0.00581868	1.67323	up	0.000599401	3.47448	up	Biological Process: biological_process (GO:0008150);; Biological Process: response to abiotic stimulus (GO:0009628);; Biological Process: response to antibiotic (GO:0046677);; Biological Process: response to chemical (GO:0042221);; Biological Process: response to drug (GO:0042493);; Biological Process: response to heat (GO:0009408);; Biological Process: response to high light intensity (GO:000964…	K13993|TraesCS6A02G181700.1	Protein processing in endoplasmic reticulum (ko04141)	[O]	Posttranslational modification, protein turnover, chaperones
TraesCS6A02G291900.2	129.301	138.3	283.501	150.7	302.101	187.001	87.1012	124.002	120.205	185.601	214.201	242.701	219.801	195.801	225.901	294.901	393.401	354.801	0.684902	0.215304	normal	0.00898112	0.955531	up	0.0330765	0.701356	normal	Cellular Component: integral component of membrane (GO:0016021);; Molecular Function: potassium ion transmembrane transporter activity (GO:0015079)	--	--	[P]	Inorganic ion transport and metabolism	Potassium transporter [Source:UniProtKB/TrEMBL;Acc:A0A1D6A5Z0]
TraesCS6A02G334300.1	1263.81	40.9001	468.401	122.9	100.9	294.601	661.209	608.71	710.628	211.402	79.2003	114.4	142.8	87.1003	130.6	115.2	100.3	119.8	0.363278	-1.77414	normal	0.000659023	-2.2899	down	0.676994	-0.104547	normal	Biological Process: seryl-tRNA aminoacylation (GO:0006434);; Molecular Function: ATP binding (GO:0005524);; Molecular Function: serine-tRNA ligase activity (GO:0004828)	K01875|TraesCS6A02G334300.1	Aminoacyl-tRNA biosynthesis (ko00970)	[J]	Translation, ribosomal structure and biogenesis
TraesCS6A02G386000.1	7703.99	5399.82	2166.41	2006.2	1271.9	1271.11	3904.45	4684.28	4520.38	1560.51	1962.91	1401.01	799.003	832.703	894.103	750.203	864.502	627.202	0.153176	-1.74703	normal	0.00117821	-1.41254	down	0.301474	-0.172019	normal	Biological Process: translation (GO:0006412);; Cellular Component: cytosolic large ribosomal subunit (GO:0022625);; Molecular Function: RNA binding (GO:0003723);; Molecular Function: metal ion binding (GO:0046872);; Molecular Function: rRNA binding (GO:0019843);; Molecular Function: structural constituent of ribosome (GO:0003735)	K02922|TraesCS6A02G386000.1	Ribosome (ko03010)	[J]	Translation, ribosomal structure and biogenesis	Ribosomal protein L37 [Source:UniProtKB/TrEMBL;Acc:A0A0C4BK42]
TraesCS6B02G225100.1	430.305	266.101	520.802	433.1	542.702	493.902	310.104	349.606	338.713	686.005	739.503	616.902	380.701	437.902	383.501	1178.5	590.001	672.102	0.38275	0.271951	normal	0.00582184	1.03255	up	0.152731	1.02168	normal	Cellular Component: integral component of membrane (GO:0016021)	K01113|TraesCS6B02G225100.1	Folate biosynthesis (ko00790)	[P]	Inorganic ion transport and metabolism
TraesCS6B02G305900.1	1058.11	66.8002	505.401	184.4	123.5	480.302	533.807	391.306	417.316	185.601	104.9	127.8	121.7	85.2003	112.9	169.401	133	187.301	0.438129	-1.04851	normal	0.00778279	-1.68223	down	0.0500764	0.614728	normal	--	--	--	--	--
TraesCS6B02G310100.1	21740.6	16342.3	10092.4	12010.9	3976.51	6573.63	11338.6	11164.7	13638.1	7323.65	6531.43	5054.02	3158.01	3535.91	3168.11	3236.01	2796.71	2644.01	0.114556	-1.09446	normal	0.00571697	-0.93457	down	0.150586	-0.184734	normal	Biological Process: translation (GO:0006412);; Cellular Component: ribosome (GO:0005840);; Molecular Function: structural constituent of ribosome (GO:0003735)	K02910|TraesCS6B02G310100.1	Ribosome (ko03010)	--	--
TraesCS6B02G386400.1	909.11	16.4001	323.601	52.7	46.0002	273.601	447.606	382.906	370.814	141.501	36.1002	57.5002	36.2001	29.8001	37.9001	46.6002	51.4001	53.1002	0.381811	-1.74636	normal	0.00181367	-2.35327	down	0.00853859	0.540307	normal	Cellular Component: integral component of membrane (GO:0016021);; Molecular Function: 2 iron, 2 sulfur cluster binding (GO:0051537);; Molecular Function: chlorophyllide a oxygenase [overall] activity (GO:0010277)	K13071|TraesCS6B02G386400.1	Porphyrin and chlorophyll metabolism (ko00860)	--	--	Protein TIC 55, chloroplastic [Source:Projected from Arabidopsis thaliana (AT2G24820) UniProtKB/Swiss-Prot;Acc:Q9SK50]
TraesCS6B02G399600.1	883.51	67.4002	271.201	108.3	95.5003	355.802	779.01	653.011	622.324	255.502	152.401	133.401	263.401	170.501	240.301	111.7	104.8	124	0.469172	-1.1269	normal	0.00146588	-1.92417	down	0.0526347	-0.985522	normal	Molecular Function: growth factor activity (GO:0008083)	--	--	--	--
TraesCS6B02G410000.1	1522.02	1648.71	121.7	459.5	44.6002	111.201	914.212	702.812	1023.64	211.402	68.6003	67.3003	175.101	146.901	172.701	34.1001	17.9	28.9001	0.20434	-2.41979	normal	0.00564135	-2.92664	down	0.000822279	-2.61234	down	Biological Process: translation (GO:0006412);; Cellular Component: ribosome (GO:0005840);; Molecular Function: structural constituent of ribosome (GO:0003735)	K02983|TraesCS6B02G410000.1	Ribosome (ko03010)	--	--	40S ribosomal protein S30 [Source:UniProtKB/TrEMBL;Acc:A0A341X679]
TraesCS6D02G024500.1	414.405	430.201	240.401	204.9	150.001	194.801	648.809	562.309	570.222	260.102	289.901	251.401	111.1	148.501	133.1	372.701	261.601	697.802	0.0898856	-0.980984	normal	0.00265375	-1.15236	down	0.138197	1.7622	normal	Cellular Component: mitochondrion (GO:0005739);; Molecular Function: structural constituent of ribosome (GO:0003735)	--	--	--	--
TraesCS6D02G040200.1.cds1	9040.1	4628.21	6949.12	3124.2	495.302	1719.01	2536.23	2560.54	2916.41	1495.11	832.003	808.203	717.102	700.002	559.602	217.901	231.801	222.901	0.0364178	-1.94936	normal	0.00722624	-1.35376	down	0.0124878	-1.55527	down	Cellular Component: nucleosome (GO:0000786);; Cellular Component: nucleus (GO:0005634);; Molecular Function: DNA binding (GO:0003677);; Molecular Function: protein heterodimerization activity (GO:0046982)	--	--	--	--	Histone H2B [Source:UniProtKB/TrEMBL;Acc:W5H5H3]
TraesCS6D02G040600.1.cds1	284.203	191.701	294.301	196.1	222.601	304.502	113.202	182.503	205.708	272.302	352.701	347.001	159.101	130.8	131.1	114.2	130.6	103.3	0.751347	-0.0908426	normal	0.0146488	0.954966	up	0.121095	-0.274319	normal	Cellular Component: nucleosome (GO:0000786);; Cellular Component: nucleus (GO:0005634);; Molecular Function: DNA binding (GO:0003677);; Molecular Function: protein heterodimerization activity (GO:0046982)	--	--	--	--	Histone H2B [Source:UniProtKB/TrEMBL;Acc:A0A341XNX9]
TraesCS6D02G047500.2	730.108	904.003	1.85001	244.4	169.101	153.901	566.108	426.507	516.62	185.601	261.501	263.701	117.5	122	131.7	143.5	130.1	124.8	0.326054	-1.5277	normal	0.00861155	-1.08629	down	0.267859	0.10202	normal	Molecular Function: ATP binding (GO:0005524);; Molecular Function: protein kinase activity (GO:0004672)	--	--	[T]	Signal transduction mechanisms
TraesCS6D02G129600.1.cds1	13.6002	37.5001	1.85001	33.7	14.3001	16.4001	101.701	91.4015	118.605	48.7004	50.3002	38.4001	12.5	19.0001	15.6001	48.3002	20.6	19.8001	0.772766	0.282426	normal	0.00824205	-1.1818	down	0.275047	0.913207	normal	--	--	--	--	--
TraesCS7A02G202200.1.cds1	604.807	680.502	2699.51	2720.3	7551.03	7622.54	236.103	879.014	757.029	1735.51	1888.11	2276.11	744.302	802.503	782.203	2611.51	3545.61	3517.61	0.087499	2.16688	normal	0.00689994	1.65596	up	0.0151137	2.05451	up	Biological Process: biological_process (GO:0008150);; Biological Process: cellular process (GO:0009987);; Biological Process: protein folding (GO:0006457);; Biological Process: response to abiotic stimulus (GO:0009628);; Biological Process: response to chemical (GO:0042221);; Biological Process: response to heat (GO:0009408);; Biological Process: response to oxidative stress (GO:0006979);; Biolog…	K13993|TraesCS7A02G202200.1.cds1	Protein processing in endoplasmic reticulum (ko04141)	[O]	Posttranslational modification, protein turnover, chaperones	15.7 kDa heat shock protein, peroxisomal [Source:Projected from Arabidopsis thaliana (AT5G37670) UniProtKB/Swiss-Prot;Acc:Q9FHQ3]
TraesCS7A02G474400.1	225.403	120.5	386.701	333.6	383.301	376.502	120.202	161.403	167.006	552.104	510.302	602.302	304.201	336.601	311.501	535.202	505.301	455.901	0.258164	0.57772	normal	0.000739921	1.89173	up	0.00774153	0.652007	normal	Biological Process: hydrogen peroxide catabolic process (GO:0042744);; Biological Process: response to oxidative stress (GO:0006979);; Cellular Component: extracellular region (GO:0005576);; Molecular Function: heme binding (GO:0020037);; Molecular Function: metal ion binding (GO:0046872);; Molecular Function: peroxidase activity (GO:0004601)	K00430|TraesCS7A02G474400.1	Phenylpropanoid biosynthesis (ko00940)	--	--	Peroxidase [Source:UniProtKB/TrEMBL;Acc:A0A1D6BP01]
TraesCS7A02G491100.1.cds1	14743.9	496.002	8816.63	1406.2	1513.01	3984.02	4163.86	3843.26	3672.24	2441.22	1663.71	1953.41	891.603	709.502	737.602	1007.1	902.202	947.903	0.299201	-1.80108	normal	0.00403184	-0.946969	down	0.072711	0.288895	normal	Biological Process: nucleosome assembly (GO:0006334);; Cellular Component: nucleosome (GO:0000786);; Cellular Component: nucleus (GO:0005634);; Molecular Function: DNA binding (GO:0003677);; Molecular Function: protein heterodimerization activity (GO:0046982)	--	--	--	--	Histone H2B [Source:UniProtKB/TrEMBL;Acc:W5HZ15]
TraesCS7B02G029200.1	118.001	87.8003	283.501	455.1	648.802	546.403	108.601	184.003	181.607	749.906	589.902	696.803	483.902	386.601	392.701	448.702	679.702	391.401	0.00958816	1.75393	up	0.00217468	2.10257	up	0.439988	0.266798	normal	Molecular Function: ATP binding (GO:0005524);; Molecular Function: protein kinase activity (GO:0004672)	K13416|TraesCS7B02G029200.1	MAPK signaling pathway - plant (ko04016);; Plant hormone signal transduction (ko04075);; Plant-pathogen interaction (ko04626)	[T]	Signal transduction mechanisms
TraesCS7B02G135400.1	737.008	1055.4	565.502	545.8	225.601	272.401	667.209	537.509	682.426	334.602	239.001	229.801	132.8	148.101	147.6	250.901	178	204.401	0.073925	-1.17566	normal	0.00424857	-1.23201	down	0.0781031	0.563593	normal	Biological Process: anatomical structure development (GO:0048856);; Biological Process: biological_process (GO:0008150);; Biological Process: developmental maturation (GO:0021700);; Biological Process: developmental process (GO:0032502);; Biological Process: gametophyte development (GO:0048229);; Biological Process: multicellular organism development (GO:0007275);; Biological Process: multicellul…	--	--	--	--
TraesCS7B02G159100.1	206.602	172.001	442.201	320.5	295.501	190.301	87.6012	162.103	147.506	293.602	411.002	306.301	367.901	242.701	302.001	428.801	425.201	479.601	0.962303	-0.0257178	normal	0.0146107	1.34768	up	0.0420362	0.547271	normal	Cellular Component: integral component of membrane (GO:0016021)	--	--	[P]	Inorganic ion transport and metabolism
TraesCS7B02G394600.1.cds1	5467.06	150.5	3026.21	482.9	260.501	1191.91	1454.32	1544.83	1652.56	838.106	255.601	343.201	188.901	158.801	177.301	342.101	193	288.101	0.281219	-2.1591	normal	0.0197002	-1.69479	down	0.145322	0.648925	normal	Cellular Component: nucleosome (GO:0000786);; Cellular Component: nucleus (GO:0005634);; Molecular Function: DNA binding (GO:0003677);; Molecular Function: protein heterodimerization activity (GO:0046982)	--	--	--	--	Histone H2B [Source:UniProtKB/TrEMBL;Acc:A0A1D6C8A3]
TraesCS7D02G124400.1	181.002	149.6	363.601	234.1	589.602	345.602	256.503	293.805	278.611	523.204	614.303	543.702	289.701	297.301	352.801	890.003	643.002	857.202	0.283251	0.752219	normal	0.00424045	1.0202	up	0.0194215	1.34671	up	Molecular Function: metal ion binding (GO:0046872);; Molecular Function: protein serine/threonine phosphatase activity (GO:0004722)	K06269|TraesCS7D02G124400.1	mRNA surveillance pathway (ko03015)	[T]	Signal transduction mechanisms	Serine/threonine-protein phosphatase [Source:UniProtKB/TrEMBL;Acc:A0A341YHS5]
TraesCS7D02G237600.1	1683.32	2176.21	94.0003	904.3	428.302	620.903	1268.42	951.516	1250.05	473.003	445.102	351.701	210.701	211.201	219.301	582.202	285.801	339.801	0.400601	-1.01708	normal	0.0116162	-1.45032	down	0.173908	0.913535	normal	Biological Process: anatomical structure development (GO:0048856);; Biological Process: biological_process (GO:0008150);; Biological Process: developmental maturation (GO:0021700);; Biological Process: developmental process (GO:0032502);; Biological Process: gametophyte development (GO:0048229);; Biological Process: multicellular organism development (GO:0007275);; Biological Process: multicellul…	--	--	--	--
TraesCS7D02G270200.1.cds1	333.004	244.401	882.903	408.3	2399.61	1755.41	198.903	302.105	264.01	489.804	486.202	569.402	242.201	270.201	260.701	1257.6	1028.1	1177.7	0.21337	1.64381	normal	0.0031502	1.01442	up	0.00504508	2.16346	up	--	--	--	--	--
TraesCS7D02G523000.1	144.402	97.1003	192.601	219.5	254.701	206.201	97.2013	130.402	132.805	243.402	331.501	278.401	200.501	195.601	249.901	465.302	270.201	687.702	0.0772153	0.648352	normal	0.0123259	1.24343	up	0.162293	1.13953	normal	Cellular Component: integral component of membrane (GO:0016021)	--	--	--	--
TraesCSU02G025500.1	770.109	834.103	1596.3	1485.3	1822.81	1675.31	938.313	949.216	1105.44	2085.32	1914.21	2485.91	1529.31	1523.51	1507.1	2633.51	3458.61	3435.81	0.142953	0.63883	normal	0.0138802	1.11562	up	0.0257485	1.06316	normal	Molecular Function: serine-type endopeptidase activity (GO:0004252)	--	--	[O]	Posttranslational modification, protein turnover, chaperones
TraesCSU02G113500.1	1269.01	1469.2	2545.41	2509.6	3926.71	3247.12	2035.23	2873.75	2748.71	4940.24	4896.32	6186.02	2814.61	3135.11	2701.61	5256.92	6043.21	5321.22	0.0617485	0.87399	normal	0.00839509	1.06513	up	0.00260513	0.942044	up	Biological Process: carbohydrate metabolic process (GO:0005975);; Biological Process: cell wall organization (GO:0071555);; Cellular Component: extracellular region (GO:0005576);; Molecular Function: polygalacturonase activity (GO:0004650)	K01213|TraesCSU02G113500.1	Pentose and glucuronate interconversions (ko00040)	[G]	Carbohydrate transport and metabolism
Trinuclear stage
#ID	TES-N1	TES-N2	TES-N3	TES-HT1	TES-HT2	TES-HT3	BNS-N1	BNS-N2	BNS-N3	BNS-HT1	BNS-HT2	BNS-HT3	TNS-N1	TNS-N2	TNS-N3	TNS-HT1	TNS-HT2	TNS-HT3	TES-N_vs_TES-HT_Pvalue	TES-N_vs_TES-HT_log2FC	TES-N_vs_TES-HT_(Pvalue_0.02_FC_1.9)_regulated	BNS-N_vs_BNS-HT_Pvalue	BNS-N_vs_BNS-HT_log2FC	BNS-N_vs_BNS-HT_(Pvalue_0.02_FC_1.9)_regulated	TNS-N_vs_TNS-HT_Pvalue	TNS-N_vs_TNS-HT_log2FC	TNS-N_vs_TNS-HT_(Pvalue_0.02_FC_1.9)_regulated	GO_annotation	KEGG_annotation	KEGG_pathway_annotation	COG_class	COG_class_annotation	description
TraesCS1A02G001900.6	5610.46	4984.32	5195.72	4520.2	5557.42	6064.93	2726.74	2953.65	3095.72	3279.32	3554.41	3772.91	1593.71	1540.61	1498.2	2974.21	3284.51	3358.71	0.828228	0.0318122	normal	0.0302162	0.273317	normal	0.00343331	1.05386	up	Biological Process: protein import into peroxisome matrix, docking (GO:0016560);; Cellular Component: integral component of membrane (GO:0016021);; Cellular Component: peroxisomal membrane (GO:0005778)	K13343|TraesCS1A02G001900.6	Peroxisome (ko04146)	--	--
TraesCS1A02G020700.1	1065.21	668.002	1921.41	1649.2	620.702	832.204	1408.92	1818.43	1570.06	1589.41	1968.91	1618.91	4943.92	4521.32	5520.42	1269.3	1272.3	1000.5	0.723866	-0.236473	normal	0.49881	0.109924	normal	0.00309966	-2.0809	down	Cellular Component: integral component of membrane (GO:0016021);; Molecular Function: phosphoric ester hydrolase activity (GO:0042578)	K21797|TraesCS1A02G020700.1	Inositol phosphate metabolism (ko00562);; Phosphatidylinositol signaling system (ko04070)	--	--
TraesCS1A02G025200.1	987.011	1312.1	864.403	790.2	686.702	693.504	791.511	646.911	675.626	643.405	733.603	659.803	384.201	415.401	369.501	884.903	757.302	827.602	0.124076	-0.543565	normal	0.652183	-0.0536961	normal	0.00333248	1.079	up	Cellular Component: integral component of membrane (GO:0016021)	--	--	--	--
TraesCS1A02G030100.1	823.409	941.203	1272.7	1172.1	1716.71	1516.91	931.712	955.616	1125.54	1127.11	1125.8	1412.71	495.902	532.302	461.001	1066.8	1290.9	1270.6	0.0955975	0.536579	normal	0.139538	0.282917	normal	0.00639325	1.28476	up	--	--	--	[R]	General function prediction only
TraesCS1A02G033000.1	1130.61	995.303	1714.91	1217.5	2389.61	1813.41	1228.12	1252.42	1263.35	1586.41	1628.91	1934.91	1000.6	1081.3	1017.1	2056.81	2042.9	1912.91	0.272826	0.497016	normal	0.0495396	0.460099	normal	0.000293906	0.956186	up	Biological Process: RNA export from nucleus (GO:0006405);; Biological Process: RNA localization (GO:0006403);; Biological Process: RNA transport (GO:0050658);; Biological Process: amide transport (GO:0042886);; Biological Process: biological_process (GO:0008150);; Biological Process: cellular component organization (GO:0016043);; Biological Process: cellular component organization or biogenesis (…	K14298|TraesCS1A02G033000.1	RNA transport (ko03013)	--	--
TraesCS1A02G039400.2	375.504	453.601	277.301	310.2	491.702	477.902	375.005	297.005	279.111	299.602	436.302	418.902	153.401	151.901	136.1	313.601	369.801	352.401	0.497869	0.210042	normal	0.270676	0.27995	normal	0.00362823	1.23059	up	--	--	--	--	--
TraesCS1A02G040600.1	11344.9	10653.5	13935.2	15653	11222.2	11954.2	14710.4	18511.5	17030.3	16288.5	15540.7	16204.3	51148.3	51273.4	48719.6	16250.8	16160.4	15255.9	0.602501	0.111812	normal	0.575397	-0.0651463	normal	0.00012507	-1.66483	down	Biological Process: gluconeogenesis (GO:0006094);; Biological Process: glycolytic process (GO:0006096);; Molecular Function: glucose-6-phosphate isomerase activity (GO:0004347)	K01810|TraesCS1A02G040600.1	Glycolysis / Gluconeogenesis (ko00010);; Pentose phosphate pathway (ko00030);; Starch and sucrose metabolism (ko00500);; Amino sugar and nucleotide sugar metabolism (ko00520);; Carbon metabolism (ko01200)	[G]	Carbohydrate transport and metabolism	Glucose-6-phosphate isomerase [Source:UniProtKB/TrEMBL;Acc:A0A1D5S2P8]
TraesCS1A02G044700.1	29.7003	18.0001	69.3002	70.2	25.2001	25.2001	91.1012	119.002	117.005	86.7006	65.9003	56.4002	89.8003	122.7	93.1003	45.0002	40.8001	32.9001	0.958339	0.0437166	normal	0.0360607	-0.646255	normal	0.0185224	-1.36433	down	--	--	--	--	--
TraesCS1A02G045400.1	171.102	195.501	483.801	415.6	386.801	365.902	261.203	257.004	240.909	442.603	373.402	436.002	260.801	269.101	256.701	715.502	606.601	620.202	0.402143	0.458195	normal	0.012561	0.721848	normal	0.00729539	1.30406	up	Biological Process: carbohydrate metabolic process (GO:0005975);; Molecular Function: N-acetyl-beta-D-galactosaminidase activity (GO:0102148);; Molecular Function: beta-N-acetylhexosaminidase activity (GO:0004563)	K12373|TraesCS1A02G045400.1	Other glycan degradation (ko00511);; Various types of N-glycan biosynthesis (ko00513);; Amino sugar and nucleotide sugar metabolism (ko00520);; Glycosaminoglycan degradation (ko00531);; Glycosphingolipid biosynthesis - globo and isoglobo series (ko00603);; Glycosphingolipid biosynthesis - ganglio series (ko00604)	[G]	Carbohydrate transport and metabolism	Beta-hexosaminidase [Source:UniProtKB/TrEMBL;Acc:W4ZUV9]
TraesCS1A02G049600.2.cds1	1052.01	1295.6	832.002	894.1	1044.3	971.905	814.111	725.312	764.93	768.106	744.903	649.802	467.402	472.302	438.001	1076.7	979.102	1121.1	0.578804	-0.127681	normal	0.353664	-0.0914536	normal	0.00311934	1.20536	up	Cellular Component: integral component of membrane (GO:0016021);; Molecular Function: ATP binding (GO:0005524);; Molecular Function: ATPase activity (GO:0016887)	K05681|TraesCS1A02G049600.2.cds1	ABC transporters (ko02010)	[T]	Signal transduction mechanisms
TraesCS1A02G050600.1	2939.13	2412.61	4258.81	3365.6	8387.93	5668.83	2849.94	3388.16	3129.12	4652.73	4219.32	5624.12	1779.61	2038.41	1711.11	5906.92	5113.91	4817.11	0.207314	0.858249	normal	0.0409594	0.62998	normal	0.0052854	1.51826	up	Biological Process: defense response (GO:0006952)	--	--	--	--	Defensin [Source:UniProtKB/TrEMBL;Acc:W4ZVB1]
TraesCS1A02G055300.1	224.203	279.901	155.6	242.9	263.201	244.201	487.707	750.412	719.828	724.005	826.703	679.203	707.402	825.003	691.202	362.001	336.201	352.401	0.490718	0.185653	normal	0.404173	0.187645	normal	0.00966361	-1.08168	down	--	K12471|TraesCS1A02G055300.1	Endocytosis (ko04144)	--	--
TraesCS1A02G070200.1	1197.91	1547.1	1693.41	1624.3	958.203	1017.61	1395.32	1248.72	1422.76	1151.41	924.204	1084.7	525.302	586.102	537.402	1405.7	1461.7	1503.2	0.347762	-0.302007	normal	0.0269104	-0.363823	normal	3.89e-05	1.40641	up	Molecular Function: metal ion binding (GO:0046872);; Molecular Function: oxidoreductase activity (GO:0016491)	--	--	[Q]	Secondary metabolites biosynthesis, transport and catabolism
TraesCS1A02G072000.1	1894.42	1927.41	1930.71	1684.3	3536.31	3064.72	2080.73	1982.93	2226.89	1960.61	2009.51	2571.81	1329.3	1595.91	1363.2	3131.71	3120.11	3420.51	0.26799	0.526361	normal	0.719441	0.0565315	normal	0.000181168	1.17342	up	Biological Process: glutathione biosynthetic process (GO:0006750);; Cellular Component: chloroplast (GO:0009507);; Molecular Function: ATP binding (GO:0005524);; Molecular Function: glutamate-cysteine ligase activity (GO:0004357)	K01919|TraesCS1A02G072000.1	Cysteine and methionine metabolism (ko00270);; Glutathione metabolism (ko00480)	[H]	Coenzyme transport and metabolism
TraesCS1A02G075000.1	35679.1	44203.4	29280.4	33894.7	22107.8	29119.5	39520.6	33047.8	33235.4	26894.6	28782.4	21980.6	7777.53	7846.23	7786.52	17291.5	15943.9	20294	0.223361	-0.358879	normal	0.0332305	-0.446193	normal	0.0159853	1.19319	up	Molecular Function: catalytic activity (GO:0003824)	K01897|TraesCS1A02G075000.1	Fatty acid biosynthesis (ko00061);; Fatty acid degradation (ko00071);; Fatty acid metabolism (ko01212);; Peroxisome (ko04146)	[I]	Lipid transport and metabolism
TraesCS1A02G077700.2	9016.8	18125.8	11939.9	18001.7	24708.2	23878.9	21715.5	24524.2	25629.1	25002.4	27433.2	27338.7	9126.73	9925.83	9650.43	19721.9	21894.4	22779.2	0.0582285	0.768757	normal	0.144501	0.150559	normal	0.00376432	1.16576	up	Biological Process: hydrogen peroxide catabolic process (GO:0042744);; Biological Process: response to oxidative stress (GO:0006979);; Cellular Component: extracellular region (GO:0005576);; Molecular Function: heme binding (GO:0020037);; Molecular Function: metal ion binding (GO:0046872);; Molecular Function: peroxidase activity (GO:0004601)	K00430|TraesCS1A02G077700.2	Phenylpropanoid biosynthesis (ko00940)	--	--	Peroxidase [Source:UniProtKB/TrEMBL;Acc:W4ZWP5]
TraesCS1A02G078800.1	7990.69	9238.83	8396.02	7824.3	12527.4	10514.5	6711.69	5453.79	5106.4	7282.65	7975.93	8667.73	5382.12	5360.42	5460.52	12515.9	12365.3	13470.1	0.327559	0.268445	normal	0.0260616	0.470174	normal	0.0020472	1.24301	up	Molecular Function: transferase activity (GO:0016740)	K00799|TraesCS1A02G078800.1	Glutathione metabolism (ko00480)	[O]	Posttranslational modification, protein turnover, chaperones
TraesCS1A02G082000.1	1695.22	1781.71	2568.61	2423.2	3265.51	2327.51	2169.93	1849.63	1850.07	2413.82	2858.71	3008.81	2644.01	2389.71	2932.41	6134.82	7166.72	7545.92	0.182539	0.407053	normal	0.0263219	0.496595	normal	0.0046739	1.38792	up	Biological Process: lipid metabolic process (GO:0006629);; Molecular Function: aspartic-type endopeptidase activity (GO:0004190)	--	--	--	--
TraesCS1A02G085600.1	8257.59	10387.8	11409.8	12708.9	16340	15176.5	16687.2	11342.2	10604.7	14915.1	18599.7	16927.7	11618.1	9939.33	12605.3	22853.8	25541.8	27849.6	0.0298995	0.557256	normal	0.166724	0.384763	normal	0.00306597	1.15822	up	Biological Process: biosynthetic process (GO:0009058);; Molecular Function: catalytic activity (GO:0003824);; Molecular Function: pyridoxal phosphate binding (GO:0030170)	K00814|TraesCS1A02G085600.1	Arginine biosynthesis (ko00220);; Alanine, aspartate and glutamate metabolism (ko00250);; Carbon fixation in photosynthetic organisms (ko00710);; Carbon metabolism (ko01200);; 2-Oxocarboxylic acid metabolism (ko01210);; Biosynthesis of amino acids (ko01230)	[E]	Amino acid transport and metabolism
TraesCS1A02G088700.1	608.207	760.702	1060.1	2083.8	815.603	733.304	1218.72	1842.83	1762.17	1861.71	2017.61	2032.21	11067.1	10049.5	11172.7	2700.61	2120.1	1918.31	0.459773	0.580675	normal	0.199516	0.293387	normal	0.000110832	-2.26045	down	Biological Process: carbohydrate metabolic process (GO:0005975);; Molecular Function: hydrolase activity, hydrolyzing O-glycosyl compounds (GO:0004553)	K01179|TraesCS1A02G088700.1	Starch and sucrose metabolism (ko00500)	[G]	Carbohydrate transport and metabolism
TraesCS1A02G092800.1.cds1	6991.48	4392.11	6158.72	3722.7	8191.33	6328.73	2138.03	1710.93	2051.08	2450.32	2701.61	3585.21	928.303	1002.3	1097.3	4753.42	5546.41	5994.62	0.885904	0.0564853	normal	0.0967036	0.566438	normal	0.00593836	2.42799	up	--	--	--	--	--
TraesCS1A02G103300.1.cds1	71.3008	110.6	164.9	199	131.6	122.601	732.21	1451.82	1134.64	1037.31	396.102	314.901	927.203	1207.6	940.803	192.601	139.9	114.9	0.38455	0.386041	normal	0.16625	-0.924647	normal	0.00767464	-2.78123	down	Molecular Function: enzyme inhibitor activity (GO:0004857)	--	--	--	--
TraesCS1A02G110300.1	7242.18	6100.82	7704.12	6315.7	11594	9703.25	5673.48	4536.67	4147.06	5527.34	6405.33	7010.63	3503.71	3553.91	3732.81	11393.6	12725.8	14058.9	0.28992	0.391724	normal	0.072059	0.399912	normal	0.00667545	1.823	up	Molecular Function: acyl-CoA dehydrogenase activity (GO:0003995);; Molecular Function: flavin adenine dinucleotide binding (GO:0050660)	K00232|TraesCS1A02G110300.1	Fatty acid degradation (ko00071);; beta-Alanine metabolism (ko00410);; alpha-Linolenic acid metabolism (ko00592);; Propanoate metabolism (ko00640);; Biosynthesis of unsaturated fatty acids (ko01040);; Carbon metabolism (ko01200);; Fatty acid metabolism (ko01212);; Peroxisome (ko04146)	[I]	Lipid transport and metabolism
TraesCS1A02G115300.1	2568.43	2839.01	4189.51	7067.8	2197.71	2446.11	5273.17	7965.93	7184.18	8167.86	8701.14	7319.53	31814.2	28417.7	33654.2	6134.42	4466.21	3585.31	0.706423	0.287293	normal	0.256907	0.244108	normal	0.000693968	-2.72645	down	Biological Process: lipid catabolic process (GO:0016042);; Biological Process: phosphatidylcholine metabolic process (GO:0046470);; Cellular Component: membrane (GO:0016020);; Molecular Function: N-acylphosphatidylethanolamine-specific phospholipase D activity (GO:0070290);; Molecular Function: calcium ion binding (GO:0005509);; Molecular Function: phospholipase D activity (GO:0004630)	K01115|TraesCS1A02G115300.1	Glycerophospholipid metabolism (ko00564);; Ether lipid metabolism (ko00565);; Endocytosis (ko04144)	[I]	Lipid transport and metabolism	Phospholipase D [Source:UniProtKB/TrEMBL;Acc:A0A1D5S1U5]
TraesCS1A02G115600.1	95.7011	171.901	107.9	155.1	39.0001	61.3003	351.405	382.806	456.518	352.903	272.301	255.901	261.901	341.501	267.201	84.4003	111.4	86.5003	0.408944	-0.556059	normal	0.0754861	-0.434459	normal	0.0104002	-1.62478	down	Molecular Function: nucleic acid binding (GO:0003676)	--	--	--	--
TraesCS1A02G121000.1	3737.74	3587.71	3728.81	2825.7	5647.02	4001.62	4248.66	3367.26	3198.42	3276.22	4087.12	4171.62	2387.91	2419.01	2347.21	5748.12	5761.41	5555.22	0.62158	0.17436	normal	0.609099	0.0930675	normal	0.000132519	1.25417	up	Biological Process: DNA repair (GO:0006281);; Biological Process: DNA replication (GO:0006260);; Cellular Component: chromosome (GO:0005694);; Cellular Component: nucleus (GO:0005634);; Molecular Function: DNA binding (GO:0003677)	--	--	--	--	FACT complex subunit SSRP1 [Source:UniProtKB/TrEMBL;Acc:A0A341PQY9]
TraesCS1A02G122500.1	10767.5	11057	16907.6	23088.1	15785.2	13785.7	18968.7	21717.4	21686.2	25048.1	26586.2	28587.5	100571	88714.7	100962	45693.6	40060.4	40647	0.258397	0.443148	normal	0.0126296	0.36309	normal	0.00166783	-1.19928	down	Molecular Function: NAD binding (GO:0051287);; Molecular Function: malate dehydrogenase (decarboxylating) (NAD+) activity (GO:0004471);; Molecular Function: metal ion binding (GO:0046872)	K00029|TraesCS1A02G122500.1	Pyruvate metabolism (ko00620);; Carbon fixation in photosynthetic organisms (ko00710);; Carbon metabolism (ko01200)	[C]	Energy production and conversion	Malic enzyme [Source:UniProtKB/TrEMBL;Acc:W4ZXP0]
TraesCS1A02G122800.1	1314.41	948.003	1124.8	1005.3	773.003	946.405	531.907	482.008	482.119	608.404	550.002	651.303	405.901	424.401	399.301	1256.8	955.402	996.303	0.16734	-0.314001	normal	0.049696	0.274615	normal	0.019335	1.38371	up	Biological Process: cellular glucose homeostasis (GO:0001678);; Biological Process: glycolytic process (GO:0006096);; Molecular Function: ATP binding (GO:0005524);; Molecular Function: glucose binding (GO:0005536);; Molecular Function: hexokinase activity (GO:0004396)	K00844|TraesCS1A02G122800.1	Glycolysis / Gluconeogenesis (ko00010);; Fructose and mannose metabolism (ko00051);; Galactose metabolism (ko00052);; Starch and sucrose metabolism (ko00500);; Amino sugar and nucleotide sugar metabolism (ko00520);; Carbon metabolism (ko01200)	[G]	Carbohydrate transport and metabolism	Phosphotransferase [Source:UniProtKB/TrEMBL;Acc:A0A341NIZ3]
TraesCS1A02G129000.1.cds1	660.207	751.302	1181.8	1535	610.802	666.003	665.409	736.312	874.034	1125.51	1052.9	997.604	6783.02	5738.72	5315.82	1140.1	858.402	847.602	0.84374	0.1167	normal	0.0205917	0.480873	normal	0.00563611	-2.64786	down	Molecular Function: enzyme inhibitor activity (GO:0004857)	--	--	--	--
TraesCS1A02G135300.3	687.408	729.602	892.103	879.5	1082.6	925.005	686.109	740.312	796.031	918.707	1010.6	1080.1	608.402	646.602	629.502	1493.81	1551.8	1508.6	0.0928279	0.322287	normal	0.0131135	0.437331	normal	9.18e-06	1.27302	up	--	--	--	[L]	Replication, recombination and repair
TraesCS1A02G142000.1.cds1	10822.1	9140.03	9827.43	8103.8	9783.03	10912.4	6709.89	5208.99	5607.62	5760.04	6017.13	6551.53	2463.01	2434.11	2455.91	4645.22	5763.71	5212.52	0.74961	-0.0487796	normal	0.633579	0.0645666	normal	0.0133995	1.08712	up	Biological Process: biological_process (GO:0008150);; Biological Process: cellular component assembly (GO:0022607);; Biological Process: cellular component biogenesis (GO:0044085);; Biological Process: cellular component organization (GO:0016043);; Biological Process: cellular component organization or biogenesis (GO:0071840);; Biological Process: cellular process (GO:0009987);; Biological Proces…	--	--	--	--
TraesCS1A02G145000.1	153.102	127.8	255.801	216.6	432.502	412.202	321.404	209.703	193.808	422.803	766.903	567.602	472.502	235.801	385.201	662.302	872.002	880.703	0.10945	0.983642	normal	0.0591095	1.27748	normal	0.0114209	1.14307	up	Biological Process: protein refolding (GO:0042026);; Molecular Function: ATP binding (GO:0005524)	K04077|TraesCS1A02G145000.1	RNA degradation (ko03018)	[O]	Posttranslational modification, protein turnover, chaperones
TraesCS1A02G146600.1	1315.11	1386.1	1966.11	1813	2214.61	1881.31	1602.02	1404.42	1316.65	1761.31	1704.11	1908.11	1321.3	1460.81	1376.6	2770.11	2522.61	2645.81	0.176063	0.340298	normal	0.0325561	0.313805	normal	0.000444186	0.932733	up	Biological Process: riboflavin biosynthetic process (GO:0009231);; Molecular Function: hydrolase activity (GO:0016787);; Molecular Function: riboflavin kinase activity (GO:0008531)	K20884|TraesCS1A02G146600.1	Riboflavin metabolism (ko00740)	--	--	FMN/FHY [Source:Projected from Arabidopsis thaliana (AT4G21470) UniProtKB/TrEMBL;Acc:A0A178V341]
TraesCS1A02G153400.1	659.507	727.602	1160.2	1303.8	692.602	760.204	1052.81	1457.62	1318.65	1549.91	1388.51	1320.81	4277.61	4874.82	4178.41	1289	905.802	832.802	0.793806	0.113917	normal	0.367649	0.153589	normal	0.000454695	-2.13852	down	Molecular Function: ATP binding (GO:0005524);; Molecular Function: protein serine/threonine kinase activity (GO:0004674)	--	--	[R]	General function prediction only	Non-specific serine/threonine protein kinase [Source:UniProtKB/TrEMBL;Acc:W4ZQ21]
TraesCS1A02G157600.1	59.8007	46.4001	220.301	57.1	58.1002	96.0005	37.4005	75.2012	78.503	136.901	217.001	142.501	33.4001	38.8001	36.1001	92.2003	93.5002	88.7003	0.565776	-0.628475	normal	0.0396672	1.37715	normal	1.35e-05	1.34125	up	--	--	--	--	--
TraesCS1A02G160300.1	35083.9	24807.5	26799.7	21289.7	24089	30727.9	11531	10309.9	10182.6	10686.7	12746.6	12636.2	2882.51	3773.21	3401.01	23529.2	18422.6	24722.2	0.449864	-0.187863	normal	0.177328	0.171651	normal	0.00934927	2.72896	up	Biological Process: biosynthetic process (GO:0009058);; Molecular Function: transferase activity, transferring acyl groups other than amino-acyl groups (GO:0016747)	K00660|TraesCS1A02G160300.1	Flavonoid biosynthesis (ko00941);; Circadian rhythm - plant (ko04712)	[Q]	Secondary metabolites biosynthesis, transport and catabolism
TraesCS1A02G161300.1	598.007	572.302	203.401	301.4	157.001	298.502	494.607	479.108	796.531	308.802	437.002	386.001	280.301	263.401	243.501	93.6003	133.9	147.3	0.243365	-0.859898	normal	0.165675	-0.645323	normal	0.00350401	-1.07061	down	--	--	--	--	--
TraesCS1A02G164800.2	3670.94	4171.61	4981.51	4059.2	8258.43	5888.13	4284.76	4294.17	4176.86	5233.84	5162.32	6879.33	4586.32	4805.42	4855.82	12155.5	14722.5	13832.8	0.275105	0.505541	normal	0.114471	0.437574	normal	0.00667698	1.5147	up	Biological Process: carbohydrate metabolic process (GO:0005975);; Molecular Function: raffinose alpha-galactosidase activity (GO:0052692)	K07407|TraesCS1A02G164800.2	Galactose metabolism (ko00052);; Glycerolipid metabolism (ko00561);; Sphingolipid metabolism (ko00600);; Glycosphingolipid biosynthesis - globo and isoglobo series (ko00603)	[S]	Function unknown	Alpha-galactosidase [Source:UniProtKB/TrEMBL;Acc:A0A1D5RSC7]
TraesCS1A02G174700.1	128.501	197.801	212.601	251.7	235.201	233.001	197.103	167.203	180.607	270.702	238.401	308.401	150.101	155.901	145.3	377.901	428.901	401.501	0.139339	0.417776	normal	0.0313064	0.585202	normal	0.00244364	1.42082	up	Biological Process: biological_process (GO:0008150);; Biological Process: cell communication (GO:0007154);; Biological Process: cell-cell signaling (GO:0007267);; Biological Process: cellular process (GO:0009987);; Biological Process: signaling (GO:0023052);; Cellular Component: cell (GO:0005623);; Cellular Component: cell part (GO:0044464);; Cellular Component: cell periphery (GO:0071944);; Cell…	--	--	--	--
TraesCS1A02G178300.1	221.403	210.901	429.901	348.3	682.702	526.403	268.004	271.204	263.31	442.603	811.703	782.003	781.203	504.902	831.903	1519.61	1411.6	1490.6	0.131971	0.853042	normal	0.0737612	1.34335	normal	0.0111683	1.06193	up	Molecular Function: serine-type peptidase activity (GO:0008236)	--	--	--	--
TraesCS1A02G181100.1.cds1	791.109	858.203	1288.1	1183.8	1050	1075.11	570.608	537.709	574.622	736.205	650.603	736.703	308.801	343.201	298.201	745.003	759.302	926.203	0.513632	0.171808	normal	0.0233034	0.335469	normal	0.0104617	1.35495	up	--	--	--	--	--
TraesCS1A02G183000.1	633.007	728.702	1098.6	829.7	2181.91	1383.21	538.607	701.012	686.927	996.307	1452.61	1540.51	951.703	1001.1	990.503	2680.51	2698.01	3044.11	0.236912	0.836961	normal	0.0451262	1.05016	normal	0.00371298	1.51683	up	Biological Process: trehalose metabolic process (GO:0005991);; Molecular Function: alpha,alpha-trehalase activity (GO:0004555)	K01194|TraesCS1A02G183000.1	Starch and sucrose metabolism (ko00500)	[G]	Carbohydrate transport and metabolism	Trehalase [Source:UniProtKB/TrEMBL;Acc:A0A1D5RZT1]
TraesCS1A02G183800.1	1778.92	1967.21	3000.01	2784.7	3765.71	3254.82	2221.13	2494.24	2424.79	3744.73	3103.81	3765.51	2693.11	2764.91	2678.81	7429.83	7541.32	7976.92	0.103196	0.53949	normal	0.0223955	0.571947	normal	0.000888232	1.49583	up	Molecular Function: 2 iron, 2 sulfur cluster binding (GO:0051537);; Molecular Function: FAD binding (GO:0071949);; Molecular Function: electron transfer activity (GO:0009055);; Molecular Function: iron ion binding (GO:0005506)	K00106|TraesCS1A02G183800.1	Purine metabolism (ko00230);; Caffeine metabolism (ko00232);; Peroxisome (ko04146)	[F]	Nucleotide transport and metabolism
TraesCS1A02G184500.1	2414.53	2622.41	3412.91	2708.6	3249.31	2642.71	2168.53	1748.93	1787.17	2070.12	1923.61	2189.71	1137.5	1247.7	1165.5	2824.11	2592.11	2544.21	0.896815	0.0255165	normal	0.37339	0.116275	normal	0.00122671	1.16474	up	Molecular Function: ATP binding (GO:0005524);; Molecular Function: MAP kinase activity (GO:0004707)	K20600|TraesCS1A02G184500.1	MAPK signaling pathway - plant (ko04016);; Plant-pathogen interaction (ko04626)	[T]	Signal transduction mechanisms	Mitogen-activated protein kinase [Source:UniProtKB/TrEMBL;Acc:W4ZQS8]
TraesCS1A02G187500.1	3424.34	3849.91	3654.81	3159.3	5210.42	4158.42	2797.94	2285.44	2819.91	2830.62	3115.01	4021.42	1471.4	1736.51	1514.2	5794.32	5483.41	5988.62	0.464691	0.197003	normal	0.186635	0.334714	normal	0.00010484	1.87046	up	Molecular Function: flavin adenine dinucleotide binding (GO:0050660);; Molecular Function: oxidoreductase activity, acting on CH-OH group of donors (GO:0016614)	K00108|TraesCS1A02G187500.1	Glycine, serine and threonine metabolism (ko00260)	--	--
TraesCS1A02G190800.1	1762.72	2031.71	1993.81	1893.5	1488.61	1481.01	1202.42	1081.42	1160.35	953.707	854.304	1064	477.702	664.202	461.601	1282.9	1063.5	1153.7	0.140556	-0.251243	normal	0.0671091	-0.262097	normal	0.00225869	1.12617	up	Molecular Function: 3-hydroxyisobutyryl-CoA hydrolase activity (GO:0003860)	K05605|TraesCS1A02G190800.1	Valine, leucine and isoleucine degradation (ko00280);; beta-Alanine metabolism (ko00410);; Propanoate metabolism (ko00640);; Carbon metabolism (ko01200)	[I]	Lipid transport and metabolism
TraesCS1A02G192300.1.cds1	3003.33	3245.81	3597.81	3023.2	2802.81	2653.91	2940.54	2166.04	2058.78	2432.12	2625.91	2316.81	1110.1	1070.5	1132.8	2350.91	2412.51	2345.81	0.101521	-0.215626	normal	0.829819	0.0415732	normal	1.93e-06	1.10137	up	Biological Process: protein transport (GO:0015031);; Cellular Component: cytoplasm (GO:0005737);; Cellular Component: nucleus (GO:0005634);; Molecular Function: ribosomal large subunit binding (GO:0043023)	K07562|TraesCS1A02G192300.1.cds1	Ribosome biogenesis in eukaryotes (ko03008);; RNA transport (ko03013)	--	--	60S ribosomal export protein NMD3 [Source:UniProtKB/TrEMBL;Acc:A0A1D5RQ61]
TraesCS1A02G196300.1	3144.24	3285.31	3046.21	2698.3	3882.71	3496.82	2890.24	2214.14	2075.58	2573.52	3623.02	3381.71	2616.11	2451.21	2877.71	5019.72	6019.81	6113.42	0.625654	0.0888725	normal	0.123318	0.415787	normal	0.00711725	1.11033	up	Biological Process: biological_process (GO:0008150);; Biological Process: catabolic process (GO:0009056);; Biological Process: cellular catabolic process (GO:0044248);; Biological Process: cellular component assembly (GO:0022607);; Biological Process: cellular component biogenesis (GO:0044085);; Biological Process: cellular component organization (GO:0016043);; Biological Process: cellular compon…	K03039|TraesCS1A02G196300.1	Proteasome (ko03050)	--	--
TraesCS1A02G197300.1	9475.11	11619.7	9192.63	11251.4	9436.33	8959.85	12665.7	18482.8	19459	13921.8	13246.7	13649.2	26961.1	29405.4	27127	7293.22	7611.32	6975.82	0.847108	-0.0308068	normal	0.263111	-0.310157	normal	0.00089433	-1.93203	down	Cellular Component: mitochondrial inner membrane (GO:0005743);; Cellular Component: respiratory chain (GO:0070469);; Molecular Function: NADH dehydrogenase (ubiquinone) activity (GO:0008137);; Molecular Function: electron transfer activity (GO:0009055)	K11352|TraesCS1A02G197300.1	Oxidative phosphorylation (ko00190)	[C]	Energy production and conversion	NADH dehydrogenase [ubiquinone] 1 alpha subcomplex subunit 12 [Source:UniProtKB/TrEMBL;Acc:A0A1D5RW94]
TraesCS1A02G202300.1	724.308	742.502	1134	1267.2	653.502	717.404	882.112	1185.42	1123.84	1365.91	1245.01	1053.3	2347.81	2507.51	2570.91	909.703	753.802	859.702	0.960865	0.0205394	normal	0.291471	0.199328	normal	8.36e-05	-1.55737	down	Molecular Function: metal ion binding (GO:0046872);; Molecular Function: protein serine/threonine phosphatase activity (GO:0004722)	--	--	[T]	Signal transduction mechanisms
TraesCS1A02G203700.1	1043.31	1306.4	1953.81	1855.5	3305.51	3254.92	1390.22	1553.53	1582.16	2140.12	2084.71	2837.11	1194.3	1380.1	1216.7	5806.92	4231.11	5069.91	0.0825564	0.967605	normal	0.0655948	0.641857	normal	0.0131429	1.99461	up	Biological Process: carbohydrate metabolic process (GO:0005975);; Biological Process: cell wall macromolecule catabolic process (GO:0016998);; Biological Process: chitin catabolic process (GO:0006032);; Molecular Function: chitinase activity (GO:0004568)	K20547|TraesCS1A02G203700.1	Amino sugar and nucleotide sugar metabolism (ko00520);; MAPK signaling pathway - plant (ko04016)	[R]	General function prediction only
TraesCS1A02G208200.1	738.508	1032.7	1497.7	1483.8	948.603	867.004	2589.03	2225.14	2197.99	2479.22	2411.21	1995.91	2901.81	2593.41	2912.51	1131.7	1119	882.703	0.974079	0.0133948	normal	0.841936	-0.0261216	normal	0.000266993	-1.42398	down	Biological Process: sexual reproduction (GO:0019953);; Cellular Component: extracellular region (GO:0005576)	--	--	--	--
TraesCS1A02G209600.1	1269.01	1793.51	2063.21	2572.5	1942.31	1690.41	1851.02	2677.74	2545.4	2158.32	2312.71	2207.51	5116.22	5559.92	5120.12	2176.01	1708.3	1703.1	0.363941	0.275725	normal	0.6602	-0.0830289	normal	9.58e-05	-1.49933	down	Cellular Component: integral component of membrane (GO:0016021);; Cellular Component: mitochondrial respiratory chain complex I (GO:0005747)	--	--	--	--
TraesCS1A02G212300.1	190.202	179.701	359.001	469.7	193.601	191.301	163.802	225.004	257.31	337.702	355.101	389.601	3323.01	2644.31	2901.01	727.002	903.002	589.602	0.724082	0.229524	normal	0.0172294	0.744376	normal	0.0026808	-1.99836	down	Biological Process: sexual reproduction (GO:0019953);; Cellular Component: extracellular region (GO:0005576)	--	--	--	--
TraesCS1A02G213000.1	798.509	1212.4	454.501	1518.9	394.401	485.802	982.713	1079.32	1207.75	819.806	832.703	767.703	4914.22	5335.52	5032.22	472.502	400.401	365.201	0.961232	-0.0393344	normal	0.039531	-0.434059	normal	0.000367327	-3.62562	down	Molecular Function: kinase activity (GO:0016301);; Molecular Function: magnesium ion binding (GO:0000287);; Molecular Function: potassium ion binding (GO:0030955);; Molecular Function: pyruvate kinase activity (GO:0004743)	K00873|TraesCS1A02G213000.1	Glycolysis / Gluconeogenesis (ko00010);; Purine metabolism (ko00230);; Pyruvate metabolism (ko00620);; Carbon metabolism (ko01200);; Biosynthesis of amino acids (ko01230)	[G]	Carbohydrate transport and metabolism	Pyruvate kinase [Source:UniProtKB/TrEMBL;Acc:A0A341NP87]
TraesCS1A02G213400.1	2271.33	2328.91	2827.41	2415.9	2323.51	2055.31	1990.93	1632.83	1664.56	2064.02	1832.21	2096.91	1142.6	1339.8	1225.5	3334.81	2926.01	3158.31	0.37669	-0.12849	normal	0.178992	0.180501	normal	0.000877204	1.34499	up	Biological Process: methylation (GO:0032259);; Cellular Component: integral component of membrane (GO:0016021);; Molecular Function: methyltransferase activity (GO:0008168)	--	--	[H]	Coenzyme transport and metabolism
TraesCS1A02G222200.1	489.606	538.902	593.202	665.8	619.402	565.403	625.308	582.01	562.622	654.005	655.103	672.703	521.302	587.402	513.902	1204.2	1100.6	1121.9	0.141147	0.190482	normal	0.0510314	0.163119	normal	0.000180837	1.07851	up	Cellular Component: cytoplasm (GO:0005737);; Molecular Function: mannosyl-glycoprotein endo-beta-N-acetylglucosaminidase activity (GO:0033925)	K01227|TraesCS1A02G222200.1	Other glycan degradation (ko00511)	[G]	Carbohydrate transport and metabolism
TraesCS1A02G230100.1	1334.32	2252.01	2078.61	2724.7	1240.2	1295.61	3686.65	4748.68	4585.08	3776.73	2890.41	2705.91	3223.21	2922.11	3028.71	1434.4	1287.9	1107	0.824809	-0.106855	normal	0.0598861	-0.474184	normal	0.000166283	-1.26047	down	--	--	--	--	--
TraesCS1A02G238700.1	846.61	1021	1619.4	1417.9	2282.81	1734.11	838.511	885.015	905.835	1545.31	1226.11	1836.21	1645.11	1673.11	1570.91	7085.62	5871.81	6867.62	0.132888	0.640238	normal	0.06281	0.809311	normal	0.00533822	2.01968	up	Molecular Function: nitronate monooxygenase activity (GO:0018580)	--	--	[R]	General function prediction only
TraesCS1A02G242600.1	5167.16	5623.62	4847.41	4524.6	6592.52	5866.93	4217.56	3563.66	3100.32	3583.53	5098.22	4887.72	3331.31	3452.91	3370.51	8711.63	7548.82	8319.42	0.545601	0.119107	normal	0.202698	0.318482	normal	0.00463833	1.27532	up	Cellular Component: cell (GO:0005623);; Cellular Component: cell part (GO:0044464);; Cellular Component: cellular_component (GO:0005575);; Cellular Component: chloroplast (GO:0009507);; Cellular Component: chloroplast envelope (GO:0009941);; Cellular Component: chloroplast inner membrane (GO:0009706);; Cellular Component: chloroplast membrane (GO:0031969);; Cellular Component: chloroplast part (G…	K00858|TraesCS1A02G242600.1	Nicotinate and nicotinamide metabolism (ko00760)	--	--	Protein RETICULATA-RELATED 4, chloroplastic [Source:Projected from Arabidopsis thaliana (AT5G12470) UniProtKB/Swiss-Prot;Acc:Q94CJ5]
TraesCS1A02G247800.1.cds1	621.307	710.802	772.002	733.1	994.404	689.203	567.808	443.907	481.819	596.204	688.803	689.403	434.301	403.501	484.202	901.703	964.502	922.203	0.398013	0.199831	normal	0.0300467	0.402692	normal	0.000118408	1.07671	up	--	--	--	--	--
TraesCS1A02G251100.1	228.303	281.401	352.801	276.6	410.801	306.002	250.803	218.304	212.408	244.902	300.701	313.801	204.801	239.501	236.001	549.702	553.501	563.202	0.468094	0.203847	normal	0.0878853	0.334591	normal	0.000326996	1.29249	up	Molecular Function: hydrolase activity, acting on ester bonds (GO:0016788)	K01206|TraesCS1A02G251100.1	Other glycan degradation (ko00511)	--	--
TraesCS1A02G251200.1	3217.84	3293.51	4665.61	3996.3	6128.12	5311.33	3628.05	3001.05	2873.01	3770.63	4819.22	5133.82	2695.31	2453.11	2643.11	5564.72	6352.71	5503.62	0.14775	0.465748	normal	0.0552137	0.530346	normal	0.00465265	1.16085	up	Cellular Component: integral component of membrane (GO:0016021)	--	--	[S]	Function unknown
TraesCS1A02G259800.1	5253.46	4301.21	4043.11	3795.8	6102.52	6191.13	3809.75	3628.56	3721.54	3032.92	3602.22	4358.62	2133.11	2517.71	2107.51	4581.72	4544.91	4633.01	0.411937	0.242744	normal	0.899064	-0.0216342	normal	0.00241534	1.02571	up	Biological Process: carbohydrate metabolic process (GO:0005975);; Molecular Function: N-acetyl-beta-D-galactosaminidase activity (GO:0102148);; Molecular Function: beta-N-acetylhexosaminidase activity (GO:0004563)	K12373|TraesCS1A02G259800.1	Other glycan degradation (ko00511);; Various types of N-glycan biosynthesis (ko00513);; Amino sugar and nucleotide sugar metabolism (ko00520);; Glycosaminoglycan degradation (ko00531);; Glycosphingolipid biosynthesis - globo and isoglobo series (ko00603);; Glycosphingolipid biosynthesis - ganglio series (ko00604)	[G]	Carbohydrate transport and metabolism	Beta-hexosaminidase [Source:UniProtKB/TrEMBL;Acc:W4ZQX2]
TraesCS1A02G262400.1	3042.03	3695.71	2386.71	3089.1	1115.5	1725.71	1174.42	786.613	876.834	844.206	786.403	853.803	339.601	406.801	344.201	953.103	827.702	788.802	0.211892	-0.62163	normal	0.421163	-0.1919	normal	0.00398742	1.23642	up	Molecular Function: nucleic acid binding (GO:0003676);; Molecular Function: zinc ion binding (GO:0008270)	--	--	[K]	Transcription	Cold shock protein 1 [Source:Projected from Arabidopsis thaliana (AT4G36020) UniProtKB/Swiss-Prot;Acc:O65639]
TraesCS1A02G262500.1.cds1	3274.54	3472.21	3688.71	3058.3	1191.1	1773.21	1124.92	801.513	816.532	1063.21	785.003	806.803	262.501	310.301	264.401	866.203	920.202	943.203	0.110542	-0.793033	normal	0.84259	-0.0470139	normal	5.75e-05	1.70504	up	Molecular Function: nucleic acid binding (GO:0003676);; Molecular Function: zinc ion binding (GO:0008270)	--	--	[K]	Transcription
TraesCS1A02G265600.1	282.203	357.401	923.003	624.8	2741.11	1565.91	324.504	482.808	495.019	1169.71	1081.7	1651.71	538.602	794.003	884.903	6765.52	7005.42	8813.63	0.200856	1.65816	normal	0.0303214	1.58353	normal	0.00771367	3.34833	up	Cellular Component: extracellular region (GO:0005576);; Molecular Function: serine-type endopeptidase inhibitor activity (GO:0004867)	--	--	--	--
TraesCS1A02G265800.1	268.703	166.901	682.602	392.2	1933.61	1022.81	243.403	237.304	282.111	883.706	772.203	1622.21	183.601	456.102	473.202	6099.12	5481.71	5538.22	0.233031	1.58238	normal	0.0876228	2.10346	normal	0.000206153	3.9432	up	Cellular Component: extracellular region (GO:0005576);; Molecular Function: serine-type endopeptidase inhibitor activity (GO:0004867)	--	--	--	--
TraesCS1A02G266000.1	3287.34	3798.11	5969.22	5090.9	9923.84	7490.74	3201.54	2780.35	2711.41	4306.03	3230.21	5574.42	1680.81	2275.81	2070.41	12549.9	11584.3	13000.8	0.140116	0.78571	normal	0.15621	0.592766	normal	0.000378532	2.62327	up	Biological Process: lipid metabolic process (GO:0006629);; Molecular Function: phosphatidylcholine 1-acylhydrolase activity (GO:0008970)	K16818|TraesCS1A02G266000.1	Glycerophospholipid metabolism (ko00564);; alpha-Linolenic acid metabolism (ko00592)	[I]	Lipid transport and metabolism
TraesCS1A02G266100.1	190.402	241.901	449.901	436.1	367.301	268.301	256.303	200.703	264.21	363.503	259.001	391.102	194.401	237.801	236.101	1266	1282.1	1545.2	0.541687	0.28072	normal	0.120627	0.490991	normal	0.00530925	2.6147	up	Biological Process: lipid metabolic process (GO:0006629);; Molecular Function: phosphatidylcholine 1-acylhydrolase activity (GO:0008970)	K16818|TraesCS1A02G266100.1	Glycerophospholipid metabolism (ko00564);; alpha-Linolenic acid metabolism (ko00592)	[I]	Lipid transport and metabolism
TraesCS1A02G267200.1	9228.3	9163.33	6322.02	7179	5219.72	5319.73	2743.44	1851.13	1934.08	2725.62	1985.01	2420.91	1629.11	1617.91	1711.41	6175.12	4899.41	5716.12	0.123112	-0.480056	normal	0.605314	0.12743	normal	0.00851103	1.75971	up	Biological Process: protein glycosylation (GO:0006486);; Cellular Component: Golgi membrane (GO:0000139);; Cellular Component: integral component of membrane (GO:0016021);; Molecular Function: transferase activity, transferring glycosyl groups (GO:0016757)	--	--	--	--	Hexosyltransferase [Source:UniProtKB/TrEMBL;Acc:A0A1D5RY58]
TraesCS1A02G267700.1	1006.91	1418.3	1377.5	1194.1	1401.4	1742.61	1647.32	1827.33	1941.38	1654.91	2552.61	2135.61	773.803	797.203	752.802	1531.51	1691.4	1543.4	0.438241	0.190036	normal	0.357058	0.22796	normal	0.00253631	1.03638	up	Biological Process: carbohydrate metabolic process (GO:0005975);; Molecular Function: beta-galactosidase activity (GO:0004565);; Molecular Function: carbohydrate binding (GO:0030246)	K12309|TraesCS1A02G267700.1	Galactose metabolism (ko00052);; Other glycan degradation (ko00511);; Glycosaminoglycan degradation (ko00531);; Sphingolipid metabolism (ko00600);; Glycosphingolipid biosynthesis - ganglio series (ko00604)	[G]	Carbohydrate transport and metabolism	Beta-galactosidase [Source:UniProtKB/TrEMBL;Acc:A0A1D5RUG9]
TraesCS1A02G268500.1	713.108	625.702	1007.7	894.1	1002.9	744.004	703.309	607.11	599.123	743.805	713.903	722.103	512.402	506.402	559.002	1285.7	1233.2	1307.2	0.521602	0.17057	normal	0.106284	0.190976	normal	2.02e-05	1.27796	up	Biological Process: anatomical structure development (GO:0048856);; Biological Process: anatomical structure morphogenesis (GO:0009653);; Biological Process: biological_process (GO:0008150);; Biological Process: cell development (GO:0048468);; Biological Process: cell differentiation (GO:0030154);; Biological Process: cell growth (GO:0016049);; Biological Process: cell morphogenesis (GO:0000902);…	--	--	--	--
TraesCS1A02G268700.1.cds1	1370.02	1182.9	1980.01	1290.6	1982.71	1690.41	1158.62	1504.62	1357.05	1805.41	1353.51	1455.31	782.903	908.603	746.602	2588.11	2320.01	2337.61	0.671232	0.130978	normal	0.313463	0.198788	normal	0.000383082	1.57137	up	Cellular Component: integral component of membrane (GO:0016021)	--	--	--	--
TraesCS1A02G273500.1	1010.11	1033.7	1530	1688.7	776.903	855.404	1272.62	1448.22	1550.46	1925.61	1530.11	1390.61	6920.82	6033.42	6795.72	1052.7	1107.4	957.803	0.817899	-0.105846	normal	0.365021	0.182216	normal	0.00202919	-2.6632	down	Biological Process: phosphate-containing compound metabolic process (GO:0006796);; Cellular Component: cytoplasm (GO:0005737);; Molecular Function: inorganic diphosphatase activity (GO:0004427);; Molecular Function: magnesium ion binding (GO:0000287)	K01507|TraesCS1A02G273500.1	Oxidative phosphorylation (ko00190)	--	--
TraesCS1A02G273900.1	906.21	922.403	995.403	892.6	1259	1667.61	676.109	653.911	667.326	845.706	1035.3	1160.5	407.101	483.702	470.902	1187.6	1324.1	1352.9	0.275657	0.435527	normal	0.0620022	0.606706	normal	0.000912132	1.50491	up	Biological Process: carbohydrate metabolic process (GO:0005975);; Molecular Function: fructose 1,6-bisphosphate 1-phosphatase activity (GO:0042132)	K03841|TraesCS1A02G273900.1	Glycolysis / Gluconeogenesis (ko00010);; Pentose phosphate pathway (ko00030);; Fructose and mannose metabolism (ko00051);; Carbon fixation in photosynthetic organisms (ko00710);; Carbon metabolism (ko01200)	[G]	Carbohydrate transport and metabolism
TraesCS1A02G280700.1	7768.59	9241.03	12622.4	11312.9	26323.5	20766.2	10538.2	12271.2	12272.6	14884.6	13688.8	18480.7	6881.52	9446.53	6936.12	16943	18596.5	16419.8	0.150273	0.978874	normal	0.0941076	0.423587	normal	0.00113963	1.15927	up	--	--	--	[T]	Signal transduction mechanisms
TraesCS1A02G281700.1	1051.31	1089.4	1983.01	2130.6	1633.91	1337.91	1314.72	1717.73	1622.56	2356.02	2207.71	1964.01	4341.01	4547.42	4737.02	2086.21	1848.6	1828.61	0.444771	0.307233	normal	0.0202505	0.487798	normal	9.66e-05	-1.24131	down	Biological Process: nucleoside metabolic process (GO:0009116);; Biological Process: uracil salvage (GO:0006223);; Molecular Function: uracil phosphoribosyltransferase activity (GO:0004845)	K00761|TraesCS1A02G281700.1	Pyrimidine metabolism (ko00240)	[F]	Nucleotide transport and metabolism	Uracil phosphoribosyltransferase, chloroplastic [Source:Projected from Arabidopsis thaliana (AT3G53900) UniProtKB/Swiss-Prot;Acc:Q9M336]
TraesCS1A02G284900.1.cds1	411.805	387.601	875.203	665.8	1533.51	829.404	427.306	424.907	417.416	818.306	910.704	1077.9	538.902	735.403	738.502	7455.33	6999.32	9832.63	0.234235	0.854879	normal	0.0211437	1.14458	normal	0.0133251	3.59292	up	Biological Process: carbohydrate metabolic process (GO:0005975);; Molecular Function: hydrolase activity, hydrolyzing O-glycosyl compounds (GO:0004553)	--	--	--	--
TraesCS1A02G291000.1	1287.61	1449.7	2456.11	2824.2	1368	1242.11	1411.62	1465.02	1584.86	2389.52	1771.61	1644.81	6831.42	6621.92	6679.42	1959.71	1279	1225.9	0.904651	0.0654105	normal	0.186013	0.379997	normal	0.00112781	-2.17294	down	Molecular Function: actin binding (GO:0003779)	--	--	--	--
TraesCS1A02G297800.1.cds1	798.009	747.202	622.502	635.1	683.102	871.004	549.307	396.307	449.017	457.803	412.802	516.102	208.701	235.101	191.301	548.302	504.101	479.601	0.939981	0.0142344	normal	0.963609	-0.00822066	normal	0.000589331	1.27036	up	Biological Process: exocytosis (GO:0006887);; Biological Process: protein transport (GO:0015031);; Cellular Component: exocyst (GO:0000145)	--	--	--	--	Exocyst subunit Exo70 family protein [Source:UniProtKB/TrEMBL;Acc:A0A341P0U1]
TraesCS1A02G299100.1	6075.77	6788.42	13389.8	10595.8	31332.6	24959.9	10144.2	11010.3	11764.8	14656.5	15883.9	18611.7	9917.63	10394.4	10021.8	27515.2	28789.7	31154.6	0.146177	1.34922	normal	0.0301973	0.578319	normal	0.00269956	1.52768	up	Molecular Function: pyridoxal phosphate binding (GO:0030170);; Molecular Function: transaminase activity (GO:0008483)	K00827|TraesCS1A02G299100.1	Alanine, aspartate and glutamate metabolism (ko00250);; Glycine, serine and threonine metabolism (ko00260);; Cysteine and methionine metabolism (ko00270);; Valine, leucine and isoleucine degradation (ko00280)	[E]	Amino acid transport and metabolism
TraesCS1A02G301000.1	585.407	647.202	813.602	668.7	451.002	567.103	1007.51	1154.22	1126.24	1040.41	763.303	730.303	806.203	847.903	722.602	361.401	367.001	299.501	0.266373	-0.278662	normal	0.108871	-0.375776	normal	0.00130955	-1.20926	down	Cellular Component: nucleus (GO:0005634);; Molecular Function: DNA binding transcription factor activity (GO:0003700);; Molecular Function: sequence-specific DNA binding (GO:0043565)	K13459|TraesCS1A02G301000.1	Plant-pathogen interaction (ko04626)	--	--
TraesCS1A02G304100.1	2711.93	3042.31	4428.31	6617.1	2520.81	2519.71	2479.13	2879.35	3154.02	4391.13	4044.82	4269.92	25448.8	23564.7	26447.9	4257.71	3222.51	2821.51	0.762292	0.195174	normal	0.00795046	0.577839	normal	0.000197983	-2.87285	down	Molecular Function: copper ion binding (GO:0005507);; Molecular Function: oxidoreductase activity (GO:0016491)	K00423|TraesCS1A02G304100.1	Ascorbate and aldarate metabolism (ko00053)	--	--
TraesCS1A02G306000.1	180.202	237.301	294.301	335.1	813.003	598.803	316.504	405.607	277.711	346.803	491.902	450.302	150.001	203.501	146	356.901	376.301	442.301	0.12306	1.29525	normal	0.169563	0.366517	normal	0.00300651	1.23472	up	Cellular Component: integral component of membrane (GO:0016021)	--	--	--	--
TraesCS1A02G314100.1	1607.62	1305.6	1596.3	1129.7	682.002	625.803	944.013	653.211	663.926	783.306	817.903	844.103	365.601	404.701	299.601	891.503	900.502	882.703	0.0289388	-0.887571	normal	0.587216	0.112963	normal	0.00263293	1.3219	up	Biological Process: chromosome organization (GO:0051276);; Cellular Component: chromosome (GO:0005694);; Cellular Component: nucleus (GO:0005634);; Molecular Function: ATP binding (GO:0005524)	--	--	[D]	Cell cycle control, cell division, chromosome partitioning	Structural maintenance of chromosomes protein [Source:UniProtKB/TrEMBL;Acc:A0A341NPY7]
TraesCS1A02G333800.1.cds1	297.603	310.401	328.201	439	232.301	219.201	333.304	340.806	317.712	354.403	292.801	288.001	553.902	558.102	694.602	293.201	257.601	226.601	0.850967	-0.0722062	normal	0.475694	-0.0847992	normal	0.0091135	-1.21655	down	Biological Process: signal transduction (GO:0007165);; Molecular Function: ATP binding (GO:0005524);; Molecular Function: protein serine/threonine kinase activity (GO:0004674)	--	--	[T]	Signal transduction mechanisms	Non-specific serine/threonine protein kinase [Source:UniProtKB/TrEMBL;Acc:A0A1D5RXG7]
TraesCS1A02G340100.1	318.004	333.901	1146.4	449.2	3937.51	3855.12	236.003	406.907	266.51	981.007	1419.91	1686.01	293.901	374.201	332.201	2194.01	2191.41	2268.71	0.197693	2.19633	normal	0.0293124	2.16799	normal	7.24e-07	2.73381	up	Molecular Function: ATP binding (GO:0005524)	--	--	[O]	Posttranslational modification, protein turnover, chaperones
TraesCS1A02G342500.1	1142.91	1109.8	1651.8	2451	1218.4	1193.11	2510.33	3041.25	2720.11	2821.52	3226.11	2975.71	10811.2	9906.63	11546	2837.81	2452.81	2374.51	0.535004	0.316556	normal	0.271064	0.125481	normal	0.001694	-2.07354	down	Biological Process: cellular glucose homeostasis (GO:0001678);; Biological Process: glycolytic process (GO:0006096);; Molecular Function: ATP binding (GO:0005524);; Molecular Function: glucose binding (GO:0005536);; Molecular Function: hexokinase activity (GO:0004396)	K00844|TraesCS1A02G342500.1	Glycolysis / Gluconeogenesis (ko00010);; Fructose and mannose metabolism (ko00051);; Galactose metabolism (ko00052);; Starch and sucrose metabolism (ko00500);; Amino sugar and nucleotide sugar metabolism (ko00520);; Carbon metabolism (ko01200)	[G]	Carbohydrate transport and metabolism	Phosphotransferase [Source:UniProtKB/TrEMBL;Acc:A0A341NRN4]
TraesCS1A02G342700.1	3715.34	3913.61	6115.52	10511	3635.01	3672.52	6089.48	9328.95	9330.46	10361.2	9885.44	9178.94	59539.2	54075.1	58585.6	6811.52	5940.31	5036.51	0.620752	0.374527	normal	0.283271	0.249705	normal	0.000439308	-3.27508	down	Biological Process: phosphate-containing compound metabolic process (GO:0006796);; Cellular Component: cytoplasm (GO:0005737);; Molecular Function: inorganic diphosphatase activity (GO:0004427);; Molecular Function: magnesium ion binding (GO:0000287)	K01507|TraesCS1A02G342700.1	Oxidative phosphorylation (ko00190)	--	--
TraesCS1A02G343400.1	4549.25	6404.92	7003.12	8532.6	4114.91	4402.02	12832.9	16825	14346.1	11705.7	11313.2	10413.7	22254	17470.9	20171	8515.93	5186.71	4245.11	0.862663	-0.0748373	normal	0.0819131	-0.396373	normal	0.00183357	-1.73865	down	Cellular Component: cytoskeleton (GO:0005856);; Molecular Function: actin binding (GO:0003779)	--	--	--	--	Profilin [Source:UniProtKB/TrEMBL;Acc:A0A341P2C6]
TraesCS1A02G346200.1	941.811	1201.9	1545.4	2770	1135.3	1076.71	1147.42	1437.82	1688.47	1764.41	1690.61	1833.21	14757.6	13224.4	16121.4	1713.11	1396.2	1128.3	0.52474	0.433451	normal	0.15588	0.307297	normal	0.00292558	-3.37957	down	Molecular Function: ATP binding (GO:0005524);; Molecular Function: kinase activity (GO:0016301)	--	--	[G]	Carbohydrate transport and metabolism
TraesCS1A02G349200.1.cds1	6270.87	7318.12	7224.92	6974.1	10681.7	9359.15	6695.79	5936.2	5937.43	6774.55	6950.13	7654.83	4064.51	4408.92	4216.81	9732.93	11008.4	12054.9	0.189774	0.376212	normal	0.0644385	0.2033	normal	0.00874349	1.36981	up	Molecular Function: catalytic activity (GO:0003824)	K07517|TraesCS1A02G349200.1.cds1	Fatty acid degradation (ko00071)	[I]	Lipid transport and metabolism
TraesCS1A02G351300.1.cds1	853.61	646.002	1391.4	819.5	3358.91	2537.61	914.112	1348.62	1421.26	1577.31	1783.71	2462.61	843.903	1055.4	901.703	3709.81	3594.71	4077.81	0.225206	1.21603	normal	0.0987274	0.660649	normal	0.000649725	2.02278	up	--	--	--	--	--
TraesCS1A02G352800.1	3367.34	2845.61	3077.01	3351	2794.71	2920.91	7072.19	7845.43	6906.57	5284.04	4094.12	3916.12	6840.72	7168.33	6434.92	2747.31	2655.61	2357.71	0.758698	-0.0351062	normal	0.00779959	-0.715124	normal	0.000323664	-1.39743	down	Biological Process: ATP synthesis coupled proton transport (GO:0015986);; Cellular Component: mitochondrial proton-transporting ATP synthase complex, coupling factor F(o) (GO:0000276);; Molecular Function: proton transmembrane transporter activity (GO:0015078)	K02140|TraesCS1A02G352800.1	Oxidative phosphorylation (ko00190)	--	--
TraesCS1A02G353200.1	1984.32	2580.41	3528.51	6258.6	2000.31	1963.91	3510.55	5204.29	4186.46	5621.64	5838.52	5060.82	25094.1	21406	29466.9	4091.31	3554.91	2895.11	0.674727	0.337003	normal	0.118142	0.356784	normal	0.00997585	-2.84931	down	Biological Process: lipid metabolic process (GO:0006629);; Molecular Function: phosphoric diester hydrolase activity (GO:0008081)	K01126|TraesCS1A02G353200.1	Glycerophospholipid metabolism (ko00564)	[I]	Lipid transport and metabolism
TraesCS1A02G357900.1	15664.8	17641.2	17571.7	16534	28260	23486.5	18279.3	16190.4	15060	17444.5	19042.4	21923.7	16677.1	17295.3	16641.9	42836.6	37730.2	40067.1	0.227691	0.424444	normal	0.147852	0.237936	normal	0.00341265	1.25302	up	Molecular Function: oxidoreductase activity, acting on the aldehyde or oxo group of donors, NAD or NADP as acceptor (GO:0016620)	K00294|TraesCS1A02G357900.1	Alanine, aspartate and glutamate metabolism (ko00250);; Arginine and proline metabolism (ko00330)	[C]	Energy production and conversion
TraesCS1A02G359300.1	152.802	149	120.2	149.3	234.501	244.201	127.102	95.2016	87.2034	74.5005	97.9004	114	37.2001	53.9002	47.8002	128.1	127.2	171	0.139637	0.573518	normal	0.669331	-0.111932	normal	0.0144822	1.61782	up	--	--	--	[T]	Signal transduction mechanisms
TraesCS1A02G362100.1.cds1	739.808	732.202	540.802	711.2	1224.8	800.404	1113.31	878.614	1004.54	707.305	789.303	1103	597.402	709.502	614.402	1912.91	2041.5	2170.61	0.264754	0.443071	normal	0.406438	-0.204966	normal	0.000601574	1.67263	up	Cellular Component: integral component of membrane (GO:0016021)	--	--	--	--
TraesCS1A02G369800.1	238.903	250.201	320.501	177.1	332.501	273.701	353.705	258.804	252.01	334.602	493.902	411.502	245.101	253.001	284.301	541.702	502.101	460.101	0.876342	-0.0476475	normal	0.098258	0.520378	normal	0.00292537	0.94273	up	Molecular Function: ATP binding (GO:0005524);; Molecular Function: protein kinase activity (GO:0004672)	--	--	[T]	Signal transduction mechanisms	Serine/threonine-protein kinase STN7, chloroplastic [Source:Projected from Arabidopsis thaliana (AT1G68830) UniProtKB/Swiss-Prot;Acc:Q9S713]
TraesCS1A02G374900.1	299.303	306.001	1.85001	141.9	393.401	341.402	311.104	258.504	230.309	114.101	253.701	252.601	121.4	144.601	128.6	551.602	528.301	613.102	0.518424	0.530025	normal	0.334192	-0.366646	normal	0.00196655	2.10112	up	--	--	--	--	--
TraesCS1A02G379000.1	29214.4	30268.2	37089.3	40791.3	33912.9	32147.8	55562.1	55992.1	54281.3	54467.5	53488.7	48876	109836	103743	109438	47659.5	45837.2	44707.5	0.396671	0.145938	normal	0.218244	-0.0805316	normal	0.000178676	-1.22481	down	Biological Process: ATP synthesis coupled proton transport (GO:0015986);; Cellular Component: mitochondrial proton-transporting ATP synthase complex, catalytic core F(1) (GO:0000275);; Molecular Function: ATP binding (GO:0005524);; Molecular Function: ATPase activity (GO:0016887);; Molecular Function: proton-transporting ATP synthase activity, rotational mechanism (GO:0046933)	K02133|TraesCS1A02G379000.1	Oxidative phosphorylation (ko00190)	[C]	Energy production and conversion	ATP synthase subunit beta [Source:UniProtKB/TrEMBL;Acc:A0A341NUX2]
TraesCS1A02G384200.2	399.105	432.501	359.001	300	261.001	291.201	301.704	221.904	240.309	293.602	204.701	190.701	70.2002	92.5003	77.1002	162.601	145.2	158.6	0.0171901	-0.482429	normal	0.571114	-0.148904	normal	0.00106954	0.959735	up	Biological Process: DNA replication (GO:0006260);; Cellular Component: nucleus (GO:0005634)	--	--	--	--	DNA replication complex GINS protein PSF2 [Source:UniProtKB/TrEMBL;Acc:A0A1D5RZZ3]
TraesCS1A02G404200.1	565.506	698.102	879.803	1262.8	1702.91	1174.41	1012.91	1556.83	1553.06	1225.91	1253.11	1694.81	4992.32	5066.72	4629.51	1857.01	1735	1466.3	0.0353345	0.949761	normal	0.946128	0.0177444	normal	6.56e-05	-1.53796	down	Cellular Component: integral component of membrane (GO:0016021)	--	--	--	--
TraesCS1A02G415300.1	1988.42	2139.61	3283.51	5055.7	2585.51	2262.91	2372.83	2745.75	3145.62	3572.83	3414.71	3501.01	25383.5	21751.1	24323.9	4810.12	4368.71	3974.01	0.459191	0.418256	normal	0.0743563	0.343869	normal	0.00207732	-2.44173	down	Molecular Function: ATP binding (GO:0005524);; Molecular Function: MAP kinase activity (GO:0004707)	K20538|TraesCS1A02G415300.1	MAPK signaling pathway - plant (ko04016)	[T]	Signal transduction mechanisms	Mitogen-activated protein kinase [Source:UniProtKB/TrEMBL;Acc:A0A1D5RXB0]
TraesCS1A02G418300.1	784.109	876.503	990.803	965.8	1169.8	968.805	788.711	702.412	662.126	1000.81	981.604	989.404	652.902	526.102	500.502	981.403	1218.6	1224.9	0.170369	0.227556	normal	0.0165125	0.46483	normal	0.00655875	1.02803	up	Cellular Component: integral component of membrane (GO:0016021);; Molecular Function: transmembrane transporter activity (GO:0022857)	--	--	[G]	Carbohydrate transport and metabolism
TraesCS1A02G419600.1	169.902	162.1	274.301	310.2	233.101	161.001	246.103	246.004	220.209	313.302	357.201	344.201	788.003	693.702	964.503	276.401	264.901	255.001	0.593444	0.216154	normal	0.00476886	0.510471	normal	0.0196795	-1.61916	down	Biological Process: glycogen biosynthetic process (GO:0005978);; Biological Process: starch biosynthetic process (GO:0019252);; Cellular Component: chloroplast (GO:0009507);; Molecular Function: ATP binding (GO:0005524);; Molecular Function: glucose-1-phosphate adenylyltransferase activity (GO:0008878)	K00975|TraesCS1A02G419600.1	Starch and sucrose metabolism (ko00500);; Amino sugar and nucleotide sugar metabolism (ko00520)	[G]	Carbohydrate transport and metabolism	Glucose-1-phosphate adenylyltransferase [Source:UniProtKB/TrEMBL;Acc:A0A341P4Q8]
TraesCS1A02G421600.1.cds1	3243.94	3464.01	5699.52	4915.3	9889.54	7386.64	4725.96	4572.78	4166.96	6683.35	7121.73	8813.43	4402.81	5065.72	4621.21	18691.2	15737.5	18680.7	0.137401	0.838797	normal	0.035569	0.748215	normal	0.00436574	1.91432	up	Molecular Function: serine-type carboxypeptidase activity (GO:0004185)	--	--	[E]	Amino acid transport and metabolism
TraesCS1A02G423600.1.cds1	602.507	520.402	847.503	689.2	1438.61	1595.81	502.107	608.31	535.521	629.705	597.103	900.003	287.301	360.701	297.901	1132.7	1044.9	1078.6	0.161957	0.918207	normal	0.231588	0.369782	normal	2.58e-05	1.78343	up	--	--	--	--	--
TraesCS1A02G424100.1	1762.82	1945.31	4070.91	3312.9	4801.82	3052.82	1858.52	1651.03	1767.07	3928.83	3187.31	4205.42	1658.11	2597.01	2732.51	23836.2	26059.9	33768.3	0.292182	0.521647	normal	0.0188416	1.10139	up	0.0127516	3.58174	up	Molecular Function: FAD binding (GO:0071949);; Molecular Function: oxidoreductase activity (GO:0016491)	K22395|TraesCS1A02G424100.1	Phenylpropanoid biosynthesis (ko00940)	[C]	Energy production and conversion
TraesCS1A02G428700.2	12918.5	10423.5	12819.7	8970.1	11683.4	11173.6	8500.41	7026.22	7386.39	8052.26	8001.83	8888.23	3849.71	4335.72	3888.11	8667.53	8517.32	7835.02	0.282889	-0.184212	normal	0.280478	0.122429	normal	0.000428697	1.05123	up	Biological Process: chromosome organization (GO:0051276);; Cellular Component: chromosome (GO:0005694);; Cellular Component: nucleus (GO:0005634);; Molecular Function: ATP binding (GO:0005524)	--	--	[D]	Cell cycle control, cell division, chromosome partitioning	Structural maintenance of chromosomes protein [Source:UniProtKB/TrEMBL;Acc:A0A341NVK9]
TraesCS1A02G429200.1	598.207	287.801	696.502	487.3	674.202	540.003	216.203	231.104	239.309	406.103	267.201	380.201	123.7	169.101	149.7	689.202	703.902	893.503	0.78965	0.104597	normal	0.0996541	0.617623	normal	0.00912843	2.36945	up	Biological Process: regulation of transcription, DNA-templated (GO:0006355);; Cellular Component: nucleus (GO:0005634);; Molecular Function: transcription corepressor activity (GO:0003714)	--	--	--	--
TraesCS1A02G435300.1	161.602	139.1	385.201	535.6	200.801	174.101	345.805	631.71	505.02	544.504	536.802	407.502	1791.91	1720.91	1532.3	284.801	234.901	224.601	0.625693	0.408656	normal	0.983603	0.00609176	normal	0.00185179	-2.76093	down	Molecular Function: ATP binding (GO:0005524);; Molecular Function: protein tyrosine kinase activity (GO:0004713)	K13436|TraesCS1A02G435300.1	Plant-pathogen interaction (ko04626)	[T]	Signal transduction mechanisms
TraesCS1A02G443500.1	240.303	279.301	473.001	1053.6	245.001	224.801	297.004	678.311	543.021	696.605	535.702	599.402	6423.82	4840.42	6719.72	718.502	468.301	332.901	0.587891	0.618005	normal	0.458314	0.2707	normal	0.00911432	-3.56485	down	Molecular Function: carbonate dehydratase activity (GO:0004089);; Molecular Function: zinc ion binding (GO:0008270)	K01674|TraesCS1A02G443500.1	Nitrogen metabolism (ko00910)	[P]	Inorganic ion transport and metabolism
TraesCS1A02G443800.1.cds1	1252.11	1153.9	2557.81	3138.8	915.103	993.805	1193.22	2493.84	2275.59	2708.92	2261.61	2492.21	12384	10333.9	13853.9	1732.21	1434.5	1175.7	0.97584	0.0241762	normal	0.340088	0.323753	normal	0.00771847	-3.07417	down	--	K13449|TraesCS1A02G443800.1.cds1	MAPK signaling pathway - plant (ko04016);; Plant hormone signal transduction (ko04075);; Plant-pathogen interaction (ko04626)	[S]	Function unknown
TraesCS1A02G444700.1.cds1	115.201	146.8	194.101	254.6	118.5	106.701	122.302	129.602	160.006	173.401	121.001	136.001	398.401	440.802	394.601	108.8	111.6	125.3	0.890714	0.0730785	normal	0.767763	0.0633567	normal	0.000986365	-1.83552	down	Molecular Function: aspartic-type endopeptidase activity (GO:0004190)	--	--	--	--
TraesCS1A02G445700.3	9568.91	8522.03	5357.52	6358.1	6682.52	6060.63	10399.2	7693.63	7783.8	7360.15	8370.44	7916.53	1607.51	1599.21	1702.71	3922.91	5263.21	4214.91	0.370756	-0.295825	normal	0.496596	-0.129987	normal	0.0194851	1.44872	up	--	K13463|TraesCS1A02G445700.3	Plant hormone signal transduction (ko04075)	--	--
TraesCS1B02G000800.3	772.809	624.602	958.403	733.1	1480.11	1118.31	763.61	614.51	563.522	737.705	827.303	816.003	437.401	456.902	483.802	1135.8	1200.2	1221.7	0.269397	0.499951	normal	0.119269	0.294298	normal	0.000137074	1.36826	up	Biological Process: protein import into peroxisome matrix, docking (GO:0016560);; Cellular Component: integral component of membrane (GO:0016021);; Cellular Component: peroxisomal membrane (GO:0005778)	K13343|TraesCS1B02G000800.3	Peroxisome (ko04146)	--	--
TraesCS1B02G014000.1.cds1	1326.92	1284.1	1550.1	1388.7	654.202	932.905	1238.02	1158.32	1383.25	1251.81	970.904	881.003	1370.3	1356.4	1345.4	827.003	653.702	618.802	0.19814	-0.483692	normal	0.173793	-0.284233	normal	0.00879817	-0.955728	down	--	--	--	--	--
TraesCS1B02G024700.1	3599.94	4162.91	5570.12	7558	3119.11	3271.72	6037.18	7493.52	6122.84	7538.16	8420.94	7013.23	27425.9	24674.1	29863.6	5841.02	4780.31	4105.21	0.905212	0.0651457	normal	0.15307	0.225107	normal	0.0020714	-2.47656	down	Cellular Component: integral component of membrane (GO:0016021);; Molecular Function: phosphoric ester hydrolase activity (GO:0042578)	K21797|TraesCS1B02G024700.1	Inositol phosphate metabolism (ko00562);; Phosphatidylinositol signaling system (ko04070)	--	--
TraesCS1B02G030800.2	4528.35	3976.61	5958.42	4447	5489.22	4588.52	3196.14	2680.04	2433.79	3665.63	3449.01	3211.81	2468.91	2310.11	2534.51	4465.72	4577.31	5059.51	0.977653	0.00610774	normal	0.0758134	0.313428	normal	0.00291534	0.947316	up	Cellular Component: integral component of membrane (GO:0016021);; Molecular Function: ATP binding (GO:0005524);; Molecular Function: ATPase activity (GO:0016887);; Molecular Function: ATPase activity, coupled to transmembrane movement of substances (GO:0042626)	K05677|TraesCS1B02G030800.2	ABC transporters (ko02010);; Peroxisome (ko04146)	[R]	General function prediction only
TraesCS1B02G032200.1	66.8008	99.3003	84.7003	346.8	63.3002	71.3004	420.706	585.41	492.719	317.902	532.302	443.702	2425.51	2163.81	2568.01	214.201	174.9	108.5	0.496617	0.940693	normal	0.435684	-0.212108	normal	0.00166306	-3.84636	down	Cellular Component: integral component of membrane (GO:0016021)	--	--	--	--
TraesCS1B02G032500.2	337.704	369.801	674.902	500.5	388.201	335.102	643.409	822.614	699.427	646.405	806.203	743.503	875.403	920.303	938.003	380.501	489.901	326.401	0.686598	-0.175811	normal	0.89177	0.0202846	normal	0.00395771	-1.19167	down	Molecular Function: ATP binding (GO:0005524);; Molecular Function: protein serine/threonine kinase activity (GO:0004674)	--	--	[T]	Signal transduction mechanisms	Probable serine/threonine-protein kinase WNK3 [Source:Projected from Arabidopsis thaliana (AT3G48260) UniProtKB/Swiss-Prot;Acc:Q9STK6]
TraesCS1B02G057900.1	1525.92	1747.91	1824.31	1851.1	2637.11	2714.01	1003.01	1732.93	1808.67	1706.61	2165.41	2506.81	893.203	856.203	897.603	1759.31	2184.91	2222.51	0.114863	0.498475	normal	0.152711	0.489135	normal	0.015082	1.22014	up	Biological Process: folic acid biosynthetic process (GO:0046656);; Biological Process: tetrahydrofolate biosynthetic process (GO:0046654);; Molecular Function: dihydroneopterin aldolase activity (GO:0004150)	K01633|TraesCS1B02G057900.1	Folate biosynthesis (ko00790)	[H]	Coenzyme transport and metabolism	7,8-dihydroneopterin aldolase [Source:UniProtKB/TrEMBL;Acc:A0A1D5SKN3]
TraesCS1B02G058700.1	1396.22	1525.3	2406.81	2449.6	2370.51	2308.41	1390.12	1268.02	1320.65	2284.52	2134.01	2395.31	1948.01	1722.61	1909.81	4333.81	4595.81	5298.52	0.197665	0.41992	normal	0.00192363	0.776137	normal	0.00715768	1.3503	up	Biological Process: carbohydrate metabolic process (GO:0005975);; Molecular Function: N-acetyl-beta-D-galactosaminidase activity (GO:0102148);; Molecular Function: beta-N-acetylhexosaminidase activity (GO:0004563)	K12373|TraesCS1B02G058700.1	Other glycan degradation (ko00511);; Various types of N-glycan biosynthesis (ko00513);; Amino sugar and nucleotide sugar metabolism (ko00520);; Glycosaminoglycan degradation (ko00531);; Glycosphingolipid biosynthesis - globo and isoglobo series (ko00603);; Glycosphingolipid biosynthesis - ganglio series (ko00604)	[G]	Carbohydrate transport and metabolism	Beta-hexosaminidase [Source:UniProtKB/TrEMBL;Acc:A0A1D5SJP9]
TraesCS1B02G085900.1.cds1	44.7005	44.2001	70.9002	103.9	79.0003	51.3003	78.9011	125.302	106.604	108.001	114	115.9	403.201	352.001	378.601	91.2003	81.1002	56.6002	0.247179	0.551469	normal	0.573675	0.120584	normal	0.000161013	-2.30838	down	Biological Process: RNA 5'-end processing (GO:0000966);; Biological Process: RNA metabolic process (GO:0016070);; Biological Process: RNA modification (GO:0009451);; Biological Process: RNA processing (GO:0006396);; Biological Process: anatomical structure development (GO:0048856);; Biological Process: biological_process (GO:0008150);; Biological Process: cellular aromatic compound metabolic proc…	--	--	--	--
TraesCS1B02G093600.1	7476.68	9394.93	4023.11	5704	3084.51	4376.82	7042.09	6208.2	6623.46	3568.33	3338.01	3032.21	711.602	801.703	707.102	1513.91	1620.1	1870.11	0.239791	-0.666395	normal	0.00073602	-0.999757	down	0.00842047	1.17229	up	Molecular Function: catalytic activity (GO:0003824)	K01897|TraesCS1B02G093600.1	Fatty acid biosynthesis (ko00061);; Fatty acid degradation (ko00071);; Fatty acid metabolism (ko01212);; Peroxisome (ko04146)	[I]	Lipid transport and metabolism
TraesCS1B02G094200.1	22.7003	26.3001	33.9001	1.85	9.50003	9.50005	76.901	91.8015	97.7038	54.8004	69.3003	47.6002	138.1	123.7	140	21.6001	14.6	9.90003	0.00904223	-1.99133	down	0.0238144	-0.633731	normal	0.000120459	-3.12364	down	--	--	--	--	--	Formin-like protein [Source:UniProtKB/TrEMBL;Acc:A0A1D5SMS7]
TraesCS1B02G095800.1	421.105	892.103	890.603	1303.8	1239.2	1190.61	730.41	994.216	940.937	1347.61	1185.2	1321.41	482.202	587.902	434.201	1237.7	996.202	902.703	0.0771722	0.760571	normal	0.0200781	0.531999	normal	0.0185622	1.06011	up	Biological Process: hydrogen peroxide catabolic process (GO:0042744);; Biological Process: response to oxidative stress (GO:0006979);; Cellular Component: extracellular region (GO:0005576);; Molecular Function: heme binding (GO:0020037);; Molecular Function: metal ion binding (GO:0046872);; Molecular Function: peroxidase activity (GO:0004601)	K00430|TraesCS1B02G095800.1	Phenylpropanoid biosynthesis (ko00940)	--	--	Peroxidase [Source:UniProtKB/TrEMBL;Acc:W5A8K7]
TraesCS1B02G112600.1	255.503	267.901	372.901	399.5	295.601	260.301	430.606	453.207	456.618	515.604	451.802	427.502	920.603	908.603	916.603	401.701	367.201	390.901	0.74283	0.092119	normal	0.567325	0.0574724	normal	9.29e-05	-1.24335	down	Biological Process: cytokinesis by cell plate formation (GO:0000911)	--	--	--	--
TraesCS1B02G128500.1	45.5005	33.0001	110.9	168.3	147.901	182.801	48.9007	102.802	128.105	220.502	234.701	252.801	139.4	140.3	166.901	595.302	515.901	586.902	0.0356573	1.3976	normal	0.0154225	1.33932	up	0.00146913	1.92687	up	Cellular Component: integral component of membrane (GO:0016021);; Molecular Function: hydrolase activity, acting on ester bonds (GO:0016788)	K01206|TraesCS1B02G128500.1	Other glycan degradation (ko00511)	--	--
TraesCS1B02G128600.1	92.201	121.7	168	130.2	150.801	196.601	123.702	70.4012	57.6022	114.101	104.7	106.6	86.7003	65.4002	82.8003	239.201	197.1	199.401	0.3415	0.322605	normal	0.348413	0.370488	normal	0.00363655	1.4363	up	Cellular Component: integral component of membrane (GO:0016021);; Molecular Function: hydrolase activity, acting on ester bonds (GO:0016788)	K01206|TraesCS1B02G128600.1	Other glycan degradation (ko00511)	--	--
TraesCS1B02G130200.3	1255.31	1598.4	1000	990.7	1194.7	1159.31	1417.52	1095.62	1147.34	870.006	997.704	1057.9	391.801	469.602	413.701	892.103	946.802	936.503	0.436997	-0.204371	normal	0.117539	-0.323294	normal	0.00011948	1.12208	up	Molecular Function: RNA binding (GO:0003723);; Molecular Function: zinc ion binding (GO:0008270)	K12896|TraesCS1B02G130200.3	Spliceosome (ko03040)	--	--
TraesCS1B02G131600.1	1023.61	986.203	647.102	579.5	787.903	581.503	637.709	477.108	542.021	498.904	446.702	527.802	249.601	281.001	250.401	577.502	547.701	479.601	0.180679	-0.447089	normal	0.327834	-0.169275	normal	0.00585601	1.039	up	Cellular Component: cell (GO:0005623);; Cellular Component: cell part (GO:0044464);; Cellular Component: cellular_component (GO:0005575);; Cellular Component: cytoplasm (GO:0005737);; Cellular Component: cytoskeleton (GO:0005856);; Cellular Component: intracellular (GO:0005622);; Cellular Component: intracellular membrane-bounded organelle (GO:0043231);; Cellular Component: intracellular non-memb…	--	--	--	--
TraesCS1B02G136500.1	898.51	1201.3	796.602	1096	746.603	915.705	1361.72	1380.02	1464.76	1168.11	1128.8	992.304	1176	1359.8	1123.6	676.402	577.601	580.702	0.785646	-0.0704858	normal	0.0131063	-0.354875	normal	0.00579652	-0.996064	down	--	--	--	--	--
TraesCS1B02G158600.1	817.009	935.903	1483.8	1700.4	1329.1	1312.31	797.511	883.615	979.138	1533.21	1173.7	1114.8	646.402	673.002	688.802	1764.61	1563.8	1676.4	0.215377	0.423766	normal	0.0821448	0.522653	normal	0.00238647	1.31741	up	Biological Process: glutamine biosynthetic process (GO:0006542);; Molecular Function: glutamate-ammonia ligase activity (GO:0004356);; Molecular Function: hydrolase activity (GO:0016787)	K01915|TraesCS1B02G158600.1	Arginine biosynthesis (ko00220);; Alanine, aspartate and glutamate metabolism (ko00250);; Glyoxylate and dicarboxylate metabolism (ko00630);; Nitrogen metabolism (ko00910);; Biosynthesis of amino acids (ko01230)	[R]	General function prediction only
TraesCS1B02G164000.2	6724.08	7731.52	10305	9002.3	23140.5	16884.8	8145.11	8468.54	8768.74	9770.97	12014.8	13680.9	6997.92	7357.43	6606.32	16107.2	17192	17609	0.180401	0.985545	normal	0.0937853	0.482632	normal	0.00034084	1.28014	up	--	--	--	[R]	General function prediction only
TraesCS1B02G179600.1.cds1	2188.72	1951.11	4833.61	3447.6	6432.32	3874.32	2275.23	2366.64	2178.68	4006.33	4669.52	4348.42	1690.11	1954.01	1918.71	9199.63	8830.92	10245.8	0.29138	0.616143	normal	0.00538664	0.933241	up	0.00231829	2.34571	up	--	--	--	--	--
TraesCS1B02G188100.1	1451.02	2015.41	1881.31	2004.7	1877.31	1770.41	2013.13	1760.83	2039.08	2210.02	2176.71	2487.11	927.203	1161.1	956.003	2746.61	2502.91	2596.11	0.623141	0.0799414	normal	0.0564954	0.241824	normal	9.83e-05	1.36577	up	Biological Process: RNA metabolic process (GO:0016070);; Biological Process: RNA modification (GO:0009451);; Biological Process: biological_process (GO:0008150);; Biological Process: cellular aromatic compound metabolic process (GO:0006725);; Biological Process: cellular metabolic process (GO:0044237);; Biological Process: cellular nitrogen compound metabolic process (GO:0034641);; Biological Pro…	--	--	--	--
TraesCS1B02G194700.1	145.302	121.4	191.101	178.5	369.801	266.201	136.002	121.002	120.605	178.001	180.401	196.601	119.8	119.3	127.8	283.201	276.301	285.201	0.153531	0.831194	normal	0.00170097	0.555604	normal	2.06e-06	1.20305	up	Molecular Function: protein binding (GO:0005515)	K00799|TraesCS1B02G194700.1	Glutathione metabolism (ko00480)	[O]	Posttranslational modification, protein turnover, chaperones
TraesCS1B02G203000.1.cds1	6243.77	7280.02	4804.31	5775.7	3689.01	4384.22	4785.26	3831.26	3990.85	4377.43	4668.32	3927.02	1669.11	1781.11	1620.31	3709.41	3563.91	3999.91	0.190698	-0.404283	normal	0.757109	0.0412175	normal	0.00147783	1.1527	up	Cellular Component: integral component of membrane (GO:0016021);; Molecular Function: heme binding (GO:0020037);; Molecular Function: iron ion binding (GO:0005506);; Molecular Function: monooxygenase activity (GO:0004497);; Molecular Function: oxidoreductase activity, acting on paired donors, with incorporation or reduction of molecular oxygen (GO:0016705)	--	--	--	--
TraesCS1B02G205800.2	240.303	262.301	542.402	367.3	536.802	434.902	184.302	154.803	157.806	228.202	199.901	240.401	121.4	133	156.701	420.801	426.901	410.901	0.435647	0.35765	normal	0.0219539	0.427947	normal	0.000242912	1.61426	up	Biological Process: R3/R4 cell differentiation (GO:0048056);; Biological Process: R3/R4 cell fate commitment (GO:0007464);; Biological Process: adherens junction assembly (GO:0034333);; Biological Process: adherens junction organization (GO:0034332);; Biological Process: anatomical structure development (GO:0048856);; Biological Process: anatomical structure morphogenesis (GO:0009653);; Biologica…	K01866|TraesCS1B02G205800.2	Aminoacyl-tRNA biosynthesis (ko00970)	--	--
TraesCS1B02G206000.1	352.504	458.801	446.801	393.6	510.502	503.403	313.804	310.505	343.813	383.303	333.201	421.702	180.501	236.901	184.601	611.602	493.201	548.102	0.38157	0.161885	normal	0.144826	0.2335	normal	0.00269366	1.45716	up	Molecular Function: 3-hydroxyisobutyryl-CoA hydrolase activity (GO:0003860)	K05605|TraesCS1B02G206000.1	Valine, leucine and isoleucine degradation (ko00280);; beta-Alanine metabolism (ko00410);; Propanoate metabolism (ko00640);; Carbon metabolism (ko01200)	[I]	Lipid transport and metabolism
TraesCS1B02G206900.1	13402.6	17558	10100.1	15116	8236.23	10353.5	15535.2	16589.7	17387.3	13404.7	12070.4	11219	13815.2	13940.7	12493.9	6046.72	5850.81	5542.42	0.454997	-0.284764	normal	0.00734795	-0.432235	normal	0.00179421	-1.20659	down	Biological Process: mitochondrial transport (GO:0006839);; Cellular Component: integral component of membrane (GO:0016021);; Cellular Component: mitochondrial membrane (GO:0031966)	--	--	--	--
TraesCS1B02G217200.1	716.508	473.401	807.402	586.8	932.603	733.504	551.507	424.907	407.216	536.904	571.502	638.802	296.101	346.601	296.301	777.303	847.902	899.503	0.579195	0.173728	normal	0.100349	0.336594	normal	0.00112893	1.42691	up	Cellular Component: extracellular region (GO:0005576)	--	--	--	--
TraesCS1B02G222300.1	711.108	892.203	1152.5	1311.1	584.702	636.103	2282.93	2405.64	2325.19	2313.42	2771.81	2135.71	3189.21	2645.61	3405.71	812.403	910.402	745.302	0.797308	-0.122255	normal	0.752517	0.0419979	normal	0.00772281	-1.90457	down	Biological Process: sexual reproduction (GO:0019953);; Cellular Component: extracellular region (GO:0005576)	--	--	--	--
TraesCS1B02G225900.1	1079.61	1219.9	1910.61	3053.9	1277.1	1091.81	1144.92	1425.92	1682.07	2228.32	1837.01	2202.11	13239.8	12411.8	13057.7	3542.61	4265.81	3007.81	0.597025	0.365179	normal	0.0301805	0.559426	normal	7.48e-05	-1.83949	down	Biological Process: sexual reproduction (GO:0019953);; Cellular Component: extracellular region (GO:0005576);; Cellular Component: integral component of membrane (GO:0016021)	--	--	--	--
TraesCS1B02G227700.1	5521.26	5422.02	5852.12	5215.2	6394.92	6185.23	4391.66	4216.57	4142.16	4620.83	5073.72	5129.02	3182.11	3340.51	3423.11	6412.72	6376.81	6368.72	0.462525	0.0834348	normal	0.0336544	0.217352	normal	0.000350272	0.945817	up	Molecular Function: GTP binding (GO:0005525);; Molecular Function: GTPase activity (GO:0003924)	--	--	--	--
TraesCS1B02G235200.1	1513.12	1688.61	2143.31	1441.4	1999.11	1529.21	996.513	797.513	800.431	1136.21	1091.7	1173	574.802	625.602	586.402	1445.5	1348.6	1566.4	0.650074	-0.105035	normal	0.0425674	0.390491	normal	0.00360793	1.28711	up	--	--	--	--	--
TraesCS1B02G242900.1	504.506	728.602	1004.6	1251.1	690.502	752.904	652.509	672.011	700.427	900.407	889.604	1101.1	3135.91	3258.11	2958.41	1158.2	986.002	865.603	0.543647	0.267997	normal	0.0474166	0.513742	normal	6.44e-05	-1.63567	down	Molecular Function: enzyme inhibitor activity (GO:0004857)	--	--	--	--
TraesCS1B02G256300.2	2311.83	2111.81	3097.11	2487.6	3532.31	3245.62	2786.54	3005.35	2696	3216.92	3251.21	3605.81	2003.31	2298.01	1904.11	4130.31	4136.31	4370.61	0.250498	0.300998	normal	0.0304698	0.247152	normal	0.00026642	1.02608	up	Cellular Component: cell (GO:0005623);; Cellular Component: cell part (GO:0044464);; Cellular Component: cellular_component (GO:0005575);; Cellular Component: cytoplasm (GO:0005737);; Cellular Component: cytoplasmic part (GO:0044444);; Cellular Component: cytosol (GO:0005829);; Cellular Component: intracellular (GO:0005622);; Cellular Component: intracellular part (GO:0044424)	--	--	--	--
TraesCS1B02G261800.1	378.904	357.301	636.402	518	401.101	331.502	367.605	320.205	292.711	427.403	364.802	366.701	301.901	336.301	338.501	671.102	588.501	599.702	0.721865	-0.134295	normal	0.118951	0.241142	normal	0.00257488	0.928772	up	Cellular Component: integral component of membrane (GO:0016021)	--	--	[S]	Function unknown
TraesCS1B02G263900.1	554.806	596.602	1291.2	1463.3	4210.91	3205.02	913.812	840.214	689.127	1262.41	1847.31	2019.81	810.703	827.603	871.103	2346.41	3278.41	3089.81	0.105999	1.86201	normal	0.0503737	1.07008	normal	0.0180725	1.79609	up	--	--	--	--	--
TraesCS1B02G270100.1	234.403	183.201	412.901	329.2	696.002	537.303	267.304	240.004	230.609	398.503	505.302	512.202	245.701	256.601	258.001	599.202	694.902	632.602	0.138313	0.911801	normal	0.018644	0.940299	up	0.00452383	1.34149	up	Biological Process: carbohydrate metabolic process (GO:0005975);; Molecular Function: N-acetyl-beta-D-galactosaminidase activity (GO:0102148);; Molecular Function: beta-N-acetylhexosaminidase activity (GO:0004563)	K12373|TraesCS1B02G270100.1	Other glycan degradation (ko00511);; Various types of N-glycan biosynthesis (ko00513);; Amino sugar and nucleotide sugar metabolism (ko00520);; Glycosaminoglycan degradation (ko00531);; Glycosphingolipid biosynthesis - globo and isoglobo series (ko00603);; Glycosphingolipid biosynthesis - ganglio series (ko00604)	[G]	Carbohydrate transport and metabolism	Beta-hexosaminidase [Source:UniProtKB/TrEMBL;Acc:W5A5Z2]
TraesCS1B02G272800.3	726.308	955.103	693.402	758	710.003	758.404	763.41	676.511	724.228	527.804	429.202	540.902	207.401	282.201	201.201	486.702	421.901	442.101	0.611258	-0.0930971	normal	0.00894554	-0.530851	normal	0.00329319	0.967367	up	Biological Process: regulation of transcription, DNA-templated (GO:0006355);; Molecular Function: histone binding (GO:0042393);; Molecular Function: metal ion binding (GO:0046872)	--	--	--	--
TraesCS1B02G273000.2	839.71	726.802	1530	940.9	1360.3	1388.11	740.61	640.611	630.724	987.107	960.104	746.303	396.201	310.801	269.801	836.203	866.002	916.803	0.541404	0.252706	normal	0.0785625	0.420899	normal	0.00061527	1.42288	up	Molecular Function: nucleic acid binding (GO:0003676);; Molecular Function: zinc ion binding (GO:0008270)	--	--	[K]	Transcription	Cold shock protein 1 [Source:Projected from Arabidopsis thaliana (AT4G36020) UniProtKB/Swiss-Prot;Acc:O65639]
TraesCS1B02G273100.2.cds1	9961.91	14064.5	5215.72	10095.4	5135.12	8644.74	4236.76	3469.66	3733.14	3595.73	3438.21	3681.01	1322.2	1592.11	1302.1	3970.81	3462.41	3803.21	0.584665	-0.292534	normal	0.39815	-0.0944056	normal	0.000513347	1.4141	up	Molecular Function: nucleic acid binding (GO:0003676);; Molecular Function: zinc ion binding (GO:0008270)	--	--	[K]	Transcription	Cold shock domain protein 2 [Source:UniProtKB/TrEMBL;Acc:Q75QN9]
TraesCS1B02G273300.1	190.602	200.701	195.701	279.5	373.401	348.202	205.003	186.603	190.407	421.303	792.403	733.403	322.001	265.401	329.801	687.902	760.602	705.702	0.0376737	0.77015	normal	0.0581383	1.74221	normal	0.000164657	1.23184	up	Biological Process: positive regulation of transcription by RNA polymerase II (GO:0045944);; Cellular Component: nucleus (GO:0005634);; Molecular Function: RNA polymerase II regulatory region sequence-specific DNA binding (GO:0000977);; Molecular Function: RNA polymerase II transcription factor activity, sequence-specific DNA binding (GO:0000981);; Molecular Function: protein dimerization activit…	--	--	--	--	MIKC-type MADS-box transcription factor WM27A [Source:UniProtKB/TrEMBL;Acc:A9J215]
TraesCS1B02G283300.1	1071.81	1017.2	1480.7	1767.7	889.203	828.804	1426.32	1395.12	1493.66	1393.21	1422.21	1278.7	6148.32	5475.22	6064.92	1087.2	1085.8	1009.4	0.939172	-0.0343593	normal	0.243902	-0.0758402	normal	0.00168002	-2.47462	down	Biological Process: phosphate-containing compound metabolic process (GO:0006796);; Cellular Component: cytoplasm (GO:0005737);; Molecular Function: inorganic diphosphatase activity (GO:0004427);; Molecular Function: magnesium ion binding (GO:0000287)	K01507|TraesCS1B02G283300.1	Oxidative phosphorylation (ko00190)	--	--
TraesCS1B02G291500.1	4943.16	4400.81	5200.32	4577.2	7228.93	6757.63	4445.16	5056.38	5158.9	5048.24	5198.92	6331.62	2579.41	2732.41	2526.81	5362.72	5010.31	5271.32	0.238097	0.352037	normal	0.257559	0.177409	normal	0.000141378	0.996969	up	Molecular Function: oxidoreductase activity (GO:0016491)	K00002|TraesCS1B02G291500.1	Glycolysis / Gluconeogenesis (ko00010);; Pentose and glucuronate interconversions (ko00040);; Glycerolipid metabolism (ko00561)	[Q]	Secondary metabolites biosynthesis, transport and catabolism
TraesCS1B02G295500.1	236.503	267.701	211.101	222.4	227.501	216.001	185.802	183.403	168.207	173.401	171.101	174.701	107.1	111.7	112.4	246.401	216.701	248.101	0.421244	-0.103247	normal	0.38567	-0.0497308	normal	0.0054113	1.10255	up	Biological Process: protein transport (GO:0015031);; Biological Process: retrograde vesicle-mediated transport, Golgi to ER (GO:0006890);; Cellular Component: COPI vesicle coat (GO:0030126);; Cellular Component: Golgi membrane (GO:0000139)	--	--	--	--
TraesCS1B02G300000.2	934.411	307.601	584.002	551.7	299.901	526.203	714.51	787.113	754.729	597.804	439.902	463.902	2193.91	1935.31	2274.41	361.001	308.201	310.401	0.510314	-0.406327	normal	0.0227257	-0.587484	normal	0.00255363	-2.70862	down	Cellular Component: integral component of membrane (GO:0016021);; Molecular Function: calcium ion binding (GO:0005509);; Molecular Function: oxidoreductase activity, acting on NAD(P)H, oxygen as acceptor (GO:0050664);; Molecular Function: peroxidase activity (GO:0004601)	K13447|TraesCS1B02G300000.2	MAPK signaling pathway - plant (ko04016)	[T]	Signal transduction mechanisms
TraesCS1B02G304200.1	129.601	158.8	110.9	149.3	186.801	171.901	188.903	113.602	137.505	100.401	145.001	154.401	48.3002	69.7002	69.5002	160.401	153.3	161.9	0.114034	0.347352	normal	0.656402	-0.13825	normal	0.00228224	1.34286	up	--	--	--	--	--
TraesCS1B02G312000.1	4874.36	6032.42	8112.42	10803.6	6637.42	5988.53	10683.6	13285	12829.8	11870	12476.5	12261.1	31099.1	32398.7	31466.7	11736.9	9970.12	8936.93	0.463659	0.300873	normal	0.944755	-0.00750268	normal	0.000229988	-1.63178	down	Cellular Component: proton-transporting two-sector ATPase complex, catalytic domain (GO:0033178);; Molecular Function: proton-transporting ATPase activity, rotational mechanism (GO:0046961)	K02150|TraesCS1B02G312000.1	Oxidative phosphorylation (ko00190);; Phagosome (ko04145)	--	--	VHA-E2 [Source:Projected from Arabidopsis thaliana (AT3G08560) UniProtKB/TrEMBL;Acc:A0A178VP35]
TraesCS1B02G314600.1	216.402	245.101	400.601	487.3	206.801	228.701	236.303	265.204	323.313	339.202	322.201	339.601	1609.51	1345.7	1269.6	331.901	242.901	243.601	0.860422	0.0981584	normal	0.142792	0.279298	normal	0.0050833	-2.36801	down	Molecular Function: copper ion binding (GO:0005507);; Molecular Function: oxidoreductase activity (GO:0016491)	K00423|TraesCS1B02G314600.1	Ascorbate and aldarate metabolism (ko00053)	--	--
TraesCS1B02G316600.1	796.709	817.803	1302	1037.5	583.802	622.803	539.207	506.508	658.926	816.806	532.902	508.002	362.401	416.101	342.101	837.203	724.102	829.002	0.366369	-0.378105	normal	0.674269	0.124057	normal	0.0014391	1.09292	up	Molecular Function: L-ascorbic acid binding (GO:0031418);; Molecular Function: aminopeptidase activity (GO:0004177);; Molecular Function: iron ion binding (GO:0005506);; Molecular Function: oxidoreductase activity, acting on paired donors, with incorporation or reduction of molecular oxygen (GO:0016705)	K00472|TraesCS1B02G316600.1	Arginine and proline metabolism (ko00330)	--	--
TraesCS1B02G318400.1	3000.73	2512.01	2865.91	2639.8	4636.42	3910.52	1852.62	1572.13	1758.87	1991.01	2204.41	2143.31	1491.4	1488.41	1514.3	4064.01	4528.01	5616.32	0.246311	0.416999	normal	0.0232746	0.290235	normal	0.0195657	1.66063	up	Cellular Component: integral component of membrane (GO:0016021)	--	--	--	--
TraesCS1B02G318900.1.cds1	456.605	462.201	286.601	204.9	1033.9	915.105	546.007	425.507	399.015	251.002	449.302	474.802	204.501	249.501	192.601	657.802	829.202	912.603	0.345913	0.837436	normal	0.488213	-0.221943	normal	0.0126371	1.89185	up	Molecular Function: oxidoreductase activity (GO:0016491)	K00306|TraesCS1B02G318900.1.cds1	Glycine, serine and threonine metabolism (ko00260);; Lysine degradation (ko00310);; Peroxisome (ko04146)	[E]	Amino acid transport and metabolism
TraesCS1B02G321800.1	7597.99	6780.22	7981.52	6839.5	6861.22	7038.54	6654.19	4904.68	4556.18	5463.44	5830.72	5305.12	3180.41	3118.31	3076.81	6814.12	6148.81	6523.42	0.264979	-0.108538	normal	0.829377	0.0427128	normal	0.00268756	1.05549	up	Molecular Function: heme binding (GO:0020037);; Molecular Function: iron ion binding (GO:0005506);; Molecular Function: monooxygenase activity (GO:0004497);; Molecular Function: oxidoreductase activity, acting on paired donors, with incorporation or reduction of molecular oxygen (GO:0016705)	K09754|TraesCS1B02G321800.1	Phenylpropanoid biosynthesis (ko00940);; Flavonoid biosynthesis (ko00941);; Stilbenoid, diarylheptanoid and gingerol biosynthesis (ko00945)	--	--
TraesCS1B02G325100.1	29812	46787.5	17528.5	35425.3	12378.6	20002.3	28485.9	26081.3	32085.1	22675.3	23767.4	17673.1	19896.2	19782.5	20789.1	10573.8	9613.42	8100.72	0.466442	-0.473206	normal	0.0429922	-0.434561	normal	0.00131368	-1.09598	down	Biological Process: glycolytic process (GO:0006096);; Molecular Function: phosphoglycerate kinase activity (GO:0004618)	K00927|TraesCS1B02G325100.1	Glycolysis / Gluconeogenesis (ko00010);; Carbon fixation in photosynthetic organisms (ko00710);; Carbon metabolism (ko01200);; Biosynthesis of amino acids (ko01230)	[G]	Carbohydrate transport and metabolism	Phosphoglycerate kinase [Source:UniProtKB/TrEMBL;Acc:A0A1D6RDZ8]
TraesCS1B02G333300.5	246.703	268.201	298.901	219.5	492.502	393.202	211.803	213.104	214.308	310.302	306.801	442.602	296.801	266.901	300.601	675.402	768.702	795.902	0.347138	0.441558	normal	0.088367	0.729291	normal	0.00369984	1.37389	up	Biological Process: recognition of pollen (GO:0048544);; Cellular Component: integral component of membrane (GO:0016021);; Molecular Function: ATP binding (GO:0005524);; Molecular Function: protein serine/threonine kinase activity (GO:0004674)	--	--	--	--	Serine/threonine-protein kinase [Source:UniProtKB/TrEMBL;Acc:A0A1D5SGA0]
TraesCS1B02G338500.1	2542.03	1401.5	3722.61	1688.7	5864.22	4447.72	2696.14	3400.46	3661.64	3995.73	3793.12	5278.52	2285.61	2607.31	2601.31	9803.93	11869.4	14249.4	0.374964	0.646539	normal	0.127854	0.421276	normal	0.0173373	2.26105	up	Molecular Function: cysteine-type peptidase activity (GO:0008234)	--	--	[O]	Posttranslational modification, protein turnover, chaperones	At1g09850 [Source:Projected from Arabidopsis thaliana (AT1G09850) UniProtKB/TrEMBL;Acc:Q0WVJ5]
TraesCS1B02G340300.2	678.708	666.802	980.003	1333.1	1365.2	1009.01	1114.41	1417.82	1425.46	1603.11	2179.51	1872.51	4832.12	3875.91	5157.42	2719.11	2177.81	2076.91	0.0401678	0.672824	normal	0.0554776	0.5149	normal	0.013061	-0.991473	down	Molecular Function: oxidoreductase activity (GO:0016491)	K03943|TraesCS1B02G340300.2	Oxidative phosphorylation (ko00190)	[C]	Energy production and conversion
TraesCS1B02G350700.1	1616.42	1607.4	1819.71	1821.8	3495.41	2749.21	2231.03	2457.64	2575.2	2692.22	3345.51	3546.91	2538.81	2355.01	2565.91	4902.12	5260.11	5516.92	0.170464	0.677496	normal	0.0804141	0.399987	normal	0.0016685	1.07165	up	Molecular Function: gamma-glutamyl-peptidase activity (GO:0034722)	K01307|TraesCS1B02G350700.1	Folate biosynthesis (ko00790)	--	--	Gamma-glutamyl hydrolase [Source:UniProtKB/TrEMBL;Acc:A0A341PHQ6]
TraesCS1B02G352400.1	149.102	156.3	1060.1	1.85	4443.42	3103.12	150.802	196.403	183.507	746.805	1235.01	1426.31	110.7	235.801	303.301	2864.51	2875.41	3074.51	0.254705	2.46673	normal	0.041176	2.68297	normal	9.22e-06	3.76179	up	Molecular Function: ATP binding (GO:0005524)	--	--	[O]	Posttranslational modification, protein turnover, chaperones
TraesCS1B02G355600.1	12517.3	14561.3	18055.5	28375.1	14611.6	13590.4	26778.2	31507.1	29427.9	33914	35583.5	32397.9	116705	107760	127902	35010.5	30067	27733.7	0.514678	0.325997	normal	0.0534232	0.216225	normal	0.00184658	-1.92471	down	Biological Process: cellular glucose homeostasis (GO:0001678);; Biological Process: glycolytic process (GO:0006096);; Molecular Function: ATP binding (GO:0005524);; Molecular Function: glucose binding (GO:0005536);; Molecular Function: hexokinase activity (GO:0004396)	K00844|TraesCS1B02G355600.1	Glycolysis / Gluconeogenesis (ko00010);; Fructose and mannose metabolism (ko00051);; Galactose metabolism (ko00052);; Starch and sucrose metabolism (ko00500);; Amino sugar and nucleotide sugar metabolism (ko00520);; Carbon metabolism (ko01200)	[G]	Carbohydrate transport and metabolism	Phosphotransferase [Source:UniProtKB/TrEMBL;Acc:A0A1D5S8X1]
TraesCS1B02G356900.1	1221.51	1321.5	1570.1	1489.7	1303	1459.91	1786.12	2204.54	2440.29	2147.72	1821.41	1765.41	2894.21	2998.01	2890.61	1161.3	1411.3	1444.1	0.720397	0.0481152	normal	0.37156	-0.165358	normal	0.00103201	-1.12867	down	Molecular Function: metal ion binding (GO:0046872);; Molecular Function: metalloendopeptidase activity (GO:0004222)	--	--	[R]	General function prediction only
TraesCS1B02G360800.1	5886.77	6313.32	7089.32	6473.7	9019.63	7200.54	4351.76	3862.46	3536.44	4283.13	4477.52	4339.02	3250.01	3382.01	3018.61	7078.02	6610.82	7485.92	0.272404	0.234494	normal	0.192915	0.156788	normal	0.00137954	1.13365	up	Cellular Component: endoplasmic reticulum membrane (GO:0005789);; Cellular Component: integral component of membrane (GO:0016021)	--	--	--	--	Reticulon-like protein [Source:UniProtKB/TrEMBL;Acc:A0A1D5S5Y7]
TraesCS1B02G363700.1.cds1	286.003	247.001	514.602	297.1	625.402	466.802	281.604	270.404	271.011	462.403	415.502	402.802	261.701	242.501	301.701	897.803	1002.8	1128.8	0.418903	0.407267	normal	0.0113685	0.637943	normal	0.0054042	1.91036	up	Molecular Function: catalytic activity (GO:0003824)	K07517|TraesCS1B02G363700.1.cds1	Fatty acid degradation (ko00071)	[I]	Lipid transport and metabolism
TraesCS1B02G368600.1	110.401	100.6	140.2	354.1	89.3003	86.8004	354.405	601.61	504.52	564.304	475.702	463.502	2198.81	2371.41	2329.91	286.301	274.401	205.101	0.571437	0.594238	normal	0.867992	0.0418363	normal	6.55e-05	-3.17158	down	Biological Process: lipid metabolic process (GO:0006629);; Molecular Function: phosphoric diester hydrolase activity (GO:0008081)	K01126|TraesCS1B02G368600.1	Glycerophospholipid metabolism (ko00564)	[I]	Lipid transport and metabolism
TraesCS1B02G371300.1	1056.01	1109.2	1517.7	1536.5	2654.91	1777.31	1166.02	1204.42	1130.54	1569.71	1558.11	2420.81	2729.81	2572.91	2685.11	7558.33	5932.81	6740.12	0.141059	0.696571	normal	0.138671	0.664372	normal	0.0123257	1.34071	up	Biological Process: plant-type cell wall organization (GO:0009664);; Cellular Component: Golgi membrane (GO:0000139);; Cellular Component: integral component of membrane (GO:0016021);; Molecular Function: arabinosyltransferase activity (GO:0052636)	K18207|TraesCS1B02G371300.1	Mannose type O-glycan biosynthesis (ko00515)	--	--	Putative glycosyl transferase [Source:UniProtKB/TrEMBL;Acc:G0LY29]
TraesCS1B02G371600.1.cds1	389.804	382.001	956.903	679	1713.61	1284.01	593.108	634.51	675.026	1003.91	964.504	1387.41	529.502	696.702	530.902	2349.71	2151.61	2426.11	0.154585	1.08868	normal	0.0654773	0.818658	normal	0.000152578	1.97912	up	--	--	--	--	--
TraesCS1B02G374500.1	966.711	938.003	1554.7	1211.6	2430.81	2105.41	1423.12	1389.32	1296.45	1699.01	1563.71	1937.91	1288.9	1378.9	1261.6	3152.41	3050.31	3237.81	0.160871	0.732485	normal	0.0668037	0.339936	normal	3.3e-05	1.26455	up	Molecular Function: oxidoreductase activity, acting on the aldehyde or oxo group of donors, NAD or NADP as acceptor (GO:0016620)	K00294|TraesCS1B02G374500.1	Alanine, aspartate and glutamate metabolism (ko00250);; Arginine and proline metabolism (ko00330)	[C]	Energy production and conversion
TraesCS1B02G380900.1	295.203	380.501	326.701	455.1	587.502	451.002	553.807	721.212	646.525	532.404	840.204	656.703	1750.11	1562.11	1599.91	269.201	316.101	240.901	0.0468327	0.575332	normal	0.746652	0.078723	normal	0.000525571	-2.57178	down	Cellular Component: integral component of membrane (GO:0016021)	--	--	--	--
TraesCS1B02G381400.1	303.403	163.901	802.802	302.9	290.801	440.902	250.003	226.204	201.508	331.602	242.001	247.001	149.601	132.7	163.301	294.101	318.101	262.701	0.728639	-0.295872	normal	0.239993	0.276008	normal	0.00381785	0.973368	up	Biological Process: biological regulation (GO:0065007);; Biological Process: biological_process (GO:0008150);; Biological Process: protein stabilization (GO:0050821);; Biological Process: regulation of biological quality (GO:0065008);; Biological Process: regulation of protein stability (GO:0031647);; Biological Process: response to abiotic stimulus (GO:0009628);; Biological Process: response to …	--	--	--	--
TraesCS1B02G386600.1.cds1	17404.9	1010.4	9916.83	1924.3	1571.41	4417.22	5371.97	5756.39	7123.78	3396.42	2386.31	2065.91	1105.8	932.003	1051.5	2082.31	1954.7	2237.31	0.285826	-1.84016	normal	0.00789327	-1.21755	down	0.000936918	1.02217	up	Cellular Component: nucleosome (GO:0000786);; Cellular Component: nucleus (GO:0005634);; Molecular Function: DNA binding (GO:0003677);; Molecular Function: protein heterodimerization activity (GO:0046982)	--	--	--	--	Histone H2B [Source:UniProtKB/TrEMBL;Acc:A0A096UK77]
TraesCS1B02G401800.1	3940.14	3615.91	4671.81	4062.2	6851.12	5572.23	3986.15	4116.57	4141.76	4410.93	4556.52	5586.82	3008.91	3217.11	2922.01	7264.32	6717.62	6463.62	0.213396	0.431029	normal	0.171001	0.249311	normal	0.00152832	1.16025	up	Biological Process: intracellular protein transport (GO:0006886);; Cellular Component: integral component of membrane (GO:0016021);; Molecular Function: SNAP receptor activity (GO:0005484)	K08506|TraesCS1B02G401800.1	SNARE interactions in vesicular transport (ko04130)	--	--	At3g09740 [Source:Projected from Arabidopsis thaliana (AT3G09740) UniProtKB/TrEMBL;Acc:Q2HIU8]
TraesCS1B02G409200.1	852.11	862.303	1269.6	1941.8	1395.6	1093.81	4008.15	6057.9	5580.82	4009.43	5406.72	4727.12	10081.3	9931.53	9637.63	2370.21	3263.81	2483.41	0.184039	0.570446	normal	0.540532	-0.145758	normal	0.00026244	-1.86896	down	Cellular Component: integral component of membrane (GO:0016021);; Molecular Function: cysteine-type peptidase activity (GO:0008234)	--	--	[O]	Posttranslational modification, protein turnover, chaperones
TraesCS1B02G423600.1	7410.98	6339.52	12659.4	9834.9	23036.4	21667.8	5457.67	5517.39	5841.03	8123.76	9048.94	11343.4	3398.31	3856.21	3626.41	12931.1	14172.4	14198.5	0.141107	1.04621	normal	0.0532602	0.761936	normal	0.00071279	1.92441	up	Biological Process: protein folding (GO:0006457);; Molecular Function: unfolded protein binding (GO:0051082)	--	--	[O]	Posttranslational modification, protein turnover, chaperones
TraesCS1B02G433200.1.cds1	50.2006	26.6001	126.3	87.8	31.1001	32.2002	43.4006	154.203	123.605	130.801	166.901	144.501	987.803	1070.6	817.803	58.3002	39.1001	44.7001	0.654972	-0.426691	normal	0.347229	0.461199	normal	0.00635557	-4.33919	down	Cellular Component: chloroplast (GO:0009507);; Molecular Function: enzyme inhibitor activity (GO:0004857)	--	--	--	--	Cab-1 gene upstream region [Source:UniProtKB/TrEMBL;Acc:Q36812]
TraesCS1B02G434000.1	12576.2	9948.13	18151	13041	29843.6	20117.6	12203.5	9067.35	8914.75	12957.5	14742.3	17928.3	10012.3	9665.33	11897.9	42372.3	42298.8	49030.6	0.266623	0.631248	normal	0.0512012	0.596062	normal	0.00219662	2.08214	up	Biological Process: lipid metabolic process (GO:0006629);; Molecular Function: aspartic-type endopeptidase activity (GO:0004190)	--	--	--	--
TraesCS1B02G436700.1.cds1	2486.53	1952.01	1788.91	1194.1	1480.51	1414.31	1017.81	807.613	714.528	868.506	1292.31	887.603	350.701	338.601	365.001	802.103	885.402	935.803	0.0613085	-0.606922	normal	0.370583	0.263257	normal	0.00427003	1.3151	up	Biological Process: translation (GO:0006412);; Cellular Component: ribosome (GO:0005840);; Molecular Function: structural constituent of ribosome (GO:0003735)	K02935|TraesCS1B02G436700.1.cds1	Ribosome (ko03010)	[J]	Translation, ribosomal structure and biogenesis
TraesCS1B02G437500.1	2387.23	1974.41	2722.61	2293	3048.31	2526.91	1832.02	1857.93	1829.97	2337.82	2030.01	2226.61	1275.7	1363.7	1366.8	2839.71	2730.51	2946.81	0.447941	0.151425	normal	0.0563796	0.2566	normal	0.000284091	1.08811	up	--	K15095|TraesCS1B02G437500.1	Monoterpenoid biosynthesis (ko00902)	--	--
TraesCS1B02G444900.1	865.31	935.803	1570.1	2056	865.903	961.205	2329.43	4194.37	2832.51	3845.13	3838.22	2838.81	8658.63	7807.73	6620.22	1367.7	1297	1068.2	0.723914	0.203942	normal	0.588585	0.169419	normal	0.00721987	-2.62868	down	Cellular Component: extracellular space (GO:0005615)	--	--	--	--
TraesCS1B02G446100.1	102.801	130.1	152.5	450.7	75.1003	73.2004	397.905	606.01	517.22	404.603	679.103	520.102	3003.41	2573.91	2979.51	325.701	263.801	188.501	0.628534	0.636193	normal	0.797142	0.0763527	normal	0.00153649	-3.45923	down	Cellular Component: integral component of membrane (GO:0016021);; Molecular Function: hydrolase activity (GO:0016787)	K15889|TraesCS1B02G446100.1	Terpenoid backbone biosynthesis (ko00900)	[I]	Lipid transport and metabolism
TraesCS1B02G449700.2	10153.4	10095.8	11269.6	11528	7663.33	7611.44	16178.4	19942.7	17749.1	15969.1	14634.2	14096.5	28968.5	29404.6	29906.3	7378.92	6727.12	5467.52	0.349583	-0.233834	normal	0.0888506	-0.269222	normal	6.05e-05	-2.17317	down	Biological Process: glycogen biosynthetic process (GO:0005978);; Biological Process: starch biosynthetic process (GO:0019252);; Cellular Component: chloroplast (GO:0009507);; Molecular Function: ATP binding (GO:0005524);; Molecular Function: glucose-1-phosphate adenylyltransferase activity (GO:0008878)	K00975|TraesCS1B02G449700.2	Starch and sucrose metabolism (ko00500);; Amino sugar and nucleotide sugar metabolism (ko00520)	[G]	Carbohydrate transport and metabolism	Glucose-1-phosphate adenylyltransferase [Source:UniProtKB/TrEMBL;Acc:A0A1D5SCN9]
TraesCS1B02G452800.1.cds1	124.901	161.3	186.401	140.5	377.701	277.301	204.303	113.202	109.604	159.701	272.601	295.901	177.001	181.301	218.601	1033.6	808.802	1009.7	0.254478	0.75124	normal	0.133314	0.769738	normal	0.00715163	2.30563	up	Molecular Function: serine-type carboxypeptidase activity (GO:0004185)	--	--	--	--
TraesCS1B02G455200.1	1062.11	830.003	540.802	645.3	1261.3	1264.81	513.907	386.106	391.415	293.602	487.802	578.102	183.601	199.701	202.901	1136.9	1192.4	1357.4	0.39402	0.382438	normal	0.824659	0.0741153	normal	0.00384239	2.65286	up	Molecular Function: ATP binding (GO:0005524)	K03231|TraesCS1B02G455200.1	RNA transport (ko03013)	--	--
TraesCS1B02G455300.1	35.2004	100.5	60.1002	77.6	377.701	215.101	41.1005	150.502	121.805	184.001	213.801	372.301	82.4003	156.401	74.6002	647.502	489.901	568.102	0.205603	1.77564	normal	0.103633	1.29701	normal	0.00239676	2.44412	up	Molecular Function: serine-type carboxypeptidase activity (GO:0004185)	--	--	[E]	Amino acid transport and metabolism
TraesCS1B02G461300.1	42.1005	38.4001	69.3002	103.9	67.0002	45.8002	34.8005	45.5007	53.2021	258.602	53.6002	45.5002	22.1001	23.0001	22.1001	56.7002	49.2001	53.1002	0.332843	0.532657	normal	0.395985	1.42188	normal	0.0043516	1.24249	up	--	--	--	--	--
TraesCS1B02G466500.2.cds1	192.502	208.101	228.001	240	277.601	253.601	175.102	208.503	268.01	214.502	179.801	199.201	385.901	354.601	321.101	123.6	134.8	153.7	0.0344207	0.294959	normal	0.559429	-0.134767	normal	0.00235118	-1.36517	down	Cellular Component: integral component of membrane (GO:0016021);; Molecular Function: ADP binding (GO:0043531)	--	--	--	--
TraesCS1B02G471100.1	1857.62	1839.21	2915.21	2995.4	1442.71	1620.11	2902.94	3879.96	3761.75	4242.13	3452.51	3093.91	9182.03	9253.13	9318.63	2260.61	1871	1588.7	0.77723	-0.126202	normal	0.86782	0.032991	normal	0.000452541	-2.27852	down	Molecular Function: ATP binding (GO:0005524);; Molecular Function: protein tyrosine kinase activity (GO:0004713)	K13436|TraesCS1B02G471100.1	Plant-pathogen interaction (ko04626)	[T]	Signal transduction mechanisms
TraesCS1B02G473400.1	3213.54	3594.41	3665.61	3152	4360.52	4525.82	3610.55	3064.15	2773.61	3499.83	4832.12	4181.32	2464.11	2551.11	2909.11	6048.82	6000.51	5803.32	0.352627	0.200885	normal	0.100618	0.40533	normal	0.000178002	1.17178	up	Cellular Component: nucleus (GO:0005634);; Molecular Function: nucleic acid binding (GO:0003676)	K10610|TraesCS1B02G473400.1	Nucleotide excision repair (ko03420);; Ubiquitin mediated proteolysis (ko04120)	--	--
TraesCS1B02G476600.1	1323.92	1836.71	1194.1	1571.6	716.003	858.304	1472.72	1440.42	1744.67	1475.41	944.804	862.403	857.403	1123.5	942.103	526.902	512.101	429.001	0.293675	-0.469105	normal	0.124279	-0.504805	normal	0.0153836	-0.993599	down	Cellular Component: membrane (GO:0016020);; Molecular Function: ATP binding (GO:0005524);; Molecular Function: metalloendopeptidase activity (GO:0004222)	--	--	[O]	Posttranslational modification, protein turnover, chaperones
TraesCS1B02G477600.1.cds1	2421.13	2419.51	3963.01	5327.9	3547.51	3242.32	2463.13	5061.68	4372.77	4199.53	3492.41	3730.31	21642.4	18084.5	20287.5	2747.71	2550.51	2287.71	0.25703	0.460946	normal	0.860035	-0.0588207	normal	0.00308563	-2.98391	down	--	--	--	--	--
TraesCS1B02G478400.1	5469.16	5107.92	4490.01	4802.6	5675.42	6802.63	6046.98	5389.59	5055.6	4277.13	4992.22	4477.72	1753.91	2184.31	1823.21	5735.42	5792.61	5895.52	0.338083	0.197757	normal	0.0698983	-0.262657	normal	0.000375324	1.59654	up	Biological Process: galactose metabolic process (GO:0006012);; Molecular Function: UDP-glucose 4-epimerase activity (GO:0003978)	K01784|TraesCS1B02G478400.1	Galactose metabolism (ko00052);; Amino sugar and nucleotide sugar metabolism (ko00520)	[M]	Cell wall/membrane/envelope biogenesis
TraesCS1B02G478800.1	11076.7	12820.4	11337.4	16065.7	9317.53	9539.05	20923.2	22552.2	24957.5	20806	17180.2	18225.9	43967.4	50449.4	46040.7	17754.4	15377.6	14466.2	0.967317	-0.012845	normal	0.0631273	-0.28381	normal	0.000745274	-1.56115	down	Biological Process: CTP biosynthetic process (GO:0006241);; Biological Process: GTP biosynthetic process (GO:0006183);; Biological Process: UTP biosynthetic process (GO:0006228);; Molecular Function: ATP binding (GO:0005524);; Molecular Function: nucleoside diphosphate kinase activity (GO:0004550)	K00940|TraesCS1B02G478800.1	Purine metabolism (ko00230);; Pyrimidine metabolism (ko00240);; MAPK signaling pathway - plant (ko04016)	[F]	Nucleotide transport and metabolism	Nucleoside diphosphate kinase [Source:UniProtKB/TrEMBL;Acc:A0A1D5S6C0]
TraesCS1B02G479500.1.cds1	470.005	352.201	747.302	1420.9	365.101	415.402	391.805	483.508	570.922	774.206	815.703	812.803	8715.13	8690.83	8398.93	703.102	539.401	405.801	0.610811	0.488111	normal	0.0198854	0.732362	normal	6.17e-07	-3.96859	down	Molecular Function: aspartic-type endopeptidase activity (GO:0004190)	--	--	--	--
TraesCS1D02G007900.1.cds1	6228.27	5609.92	5853.62	5905.9	3791.81	4726.02	5622.88	7024.02	7193.08	6567.75	5846.92	5319.72	9100.73	9478.83	9605.83	4648.42	3947.51	3412.81	0.210998	-0.294636	normal	0.323169	-0.16186	normal	0.00138439	-1.23086	down	--	--	--	--	--
TraesCS1D02G011400.1	3626.04	3941.11	6221.92	8046.8	3030.41	3322.42	6111.68	9938.66	8754.64	9208.27	8245.43	7372.33	24815.3	24416.5	27732.9	6694.22	4214.41	3558.31	0.918124	0.0625062	normal	0.995891	0.00122354	normal	0.000130855	-2.41144	down	Biological Process: anatomical structure development (GO:0048856);; Biological Process: anatomical structure morphogenesis (GO:0009653);; Biological Process: biological_process (GO:0008150);; Biological Process: cell development (GO:0048468);; Biological Process: cell differentiation (GO:0030154);; Biological Process: cell growth (GO:0016049);; Biological Process: cell morphogenesis (GO:0000902);…	--	--	--	--
TraesCS1D02G019800.1	203.402	203.701	277.301	180	336.801	322.502	125.702	172.803	171.807	275.302	241.901	285.101	117.3	134.6	128.1	359.401	361.901	416.401	0.424663	0.294344	normal	0.00598243	0.770534	normal	0.00332284	1.58205	up	--	--	--	--	--
TraesCS1D02G030600.1	3908.24	4004.81	5563.92	4553.8	9623.73	7617.74	4399.16	5282.49	5399.61	5979.14	6373.23	7611.43	3490.21	3368.51	3375.51	6498.92	7938.92	7414.72	0.192467	0.693519	normal	0.0593959	0.40463	normal	0.0110699	1.0944	up	--	--	--	[R]	General function prediction only
TraesCS1D02G036900.1.cds1	504.806	395.801	698.002	402.4	498.102	532.803	377.505	363.806	302.012	520.204	449.102	526.902	354.001	382.201	359.601	1302.2	1219.3	1668.5	0.611571	-0.157472	normal	0.011505	0.520125	normal	0.0171299	1.93497	up	--	--	--	--	--
TraesCS1D02G041200.1	3002.83	3049.81	3320.51	3544.1	2699.81	3145.42	3892.15	4411.27	4256.87	4147.83	3842.02	3964.92	10839.4	10512.4	9566.33	3485.11	3728.51	3752.81	0.985105	0.00248704	normal	0.333885	-0.0712843	normal	0.00223662	-1.49536	down	Biological Process: gluconeogenesis (GO:0006094);; Biological Process: glycolytic process (GO:0006096);; Molecular Function: glucose-6-phosphate isomerase activity (GO:0004347)	K01810|TraesCS1D02G041200.1	Glycolysis / Gluconeogenesis (ko00010);; Pentose phosphate pathway (ko00030);; Starch and sucrose metabolism (ko00500);; Amino sugar and nucleotide sugar metabolism (ko00520);; Carbon metabolism (ko01200)	[G]	Carbohydrate transport and metabolism	Glucose-6-phosphate isomerase [Source:UniProtKB/TrEMBL;Acc:W5AK05]
TraesCS1D02G051300.1	185.702	162.4	255.801	221	255.301	233.301	185.902	196.203	174.007	264.702	323.501	286.801	173.101	150.701	176.901	317.301	336.701	335.101	0.337259	0.232693	normal	0.0157187	0.653914	normal	0.000146036	0.982169	up	Biological Process: mRNA export from nucleus (GO:0006406);; Biological Process: protein import into nucleus (GO:0006606);; Cellular Component: nuclear membrane (GO:0031965);; Cellular Component: nuclear pore outer ring (GO:0031080);; Molecular Function: structural constituent of nuclear pore (GO:0017056)	K14301|TraesCS1D02G051300.1	RNA transport (ko03013)	--	--	Nuclear pore complex protein NUP107 [Source:Projected from Arabidopsis thaliana (AT3G14120) UniProtKB/Swiss-Prot;Acc:Q8L748]
TraesCS1D02G062100.1	2331.03	2145.31	2379.01	1930.1	1277.8	1618.81	1279.62	1107.12	1182.95	1151.41	911.004	961.004	453.302	439.102	462.101	1054.5	1188	1413.2	0.0552823	-0.506187	normal	0.118448	-0.239616	normal	0.0177856	1.43239	up	--	--	--	--	--
TraesCS1D02G067500.1	3564.94	3995.11	5135.62	5565	4373.02	4472.52	5975.08	8278.04	8356.72	8151.16	7725.73	7919.63	13847	15437.8	13506.9	6973.52	6935.82	6311.42	0.399902	0.182788	normal	0.664441	0.0738	normal	0.00284138	-1.0815	down	Biological Process: cell redox homeostasis (GO:0045454);; Molecular Function: dihydrolipoyl dehydrogenase activity (GO:0004148);; Molecular Function: flavin adenine dinucleotide binding (GO:0050660)	K00382|TraesCS1D02G067500.1	Glycolysis / Gluconeogenesis (ko00010);; Citrate cycle (TCA cycle) (ko00020);; Glycine, serine and threonine metabolism (ko00260);; Valine, leucine and isoleucine degradation (ko00280);; Lysine degradation (ko00310);; Tryptophan metabolism (ko00380);; Pyruvate metabolism (ko00620);; Glyoxylate and dicarboxylate metabolism (ko00630);; Propanoate metabolism (ko00640);; Carbon metabolism (ko01200)	[C]	Energy production and conversion	Dihydrolipoyl dehydrogenase [Source:UniProtKB/TrEMBL;Acc:A0A1D5T3J1]
TraesCS1D02G067800.1	2281.83	2882.21	4788.91	5265	11093.2	8575.04	3417.15	2891.65	3328.93	5134.94	5353.42	7161.93	4671.02	5127.92	5386.12	22950.3	21386.8	25158.8	0.0803939	1.32488	normal	0.0459881	0.872928	normal	0.00276419	2.19428	up	Molecular Function: acyl-CoA dehydrogenase activity (GO:0003995);; Molecular Function: flavin adenine dinucleotide binding (GO:0050660)	K00253|TraesCS1D02G067800.1	Valine, leucine and isoleucine degradation (ko00280)	[I]	Lipid transport and metabolism
TraesCS1D02G080300.1	211.802	240.501	322.001	223.9	276.201	245.001	244.803	268.804	273.611	214.502	265.901	293.201	214.401	219.001	243.301	492.002	422.101	429.701	0.807221	-0.0554619	normal	0.867841	-0.0251689	normal	0.00433404	0.989729	up	Biological Process: hydrogen peroxide catabolic process (GO:0042744);; Biological Process: response to oxidative stress (GO:0006979);; Cellular Component: extracellular region (GO:0005576);; Molecular Function: heme binding (GO:0020037);; Molecular Function: metal ion binding (GO:0046872);; Molecular Function: peroxidase activity (GO:0004601)	K00430|TraesCS1D02G080300.1	Phenylpropanoid biosynthesis (ko00940)	--	--	Peroxidase [Source:UniProtKB/TrEMBL;Acc:W5AMW4]
TraesCS1D02G083100.2	308.704	355.501	426.801	797.5	362.601	330.302	577.608	836.414	717.328	804.606	1156.5	947.004	6222.92	4605.52	5298.82	697.602	686.502	545.602	0.472221	0.450044	normal	0.116763	0.448317	normal	0.00907875	-3.06305	down	Cellular Component: endoplasmic reticulum membrane (GO:0005789);; Cellular Component: integral component of membrane (GO:0016021)	--	--	--	--	Reticulon-like protein [Source:UniProtKB/TrEMBL;Acc:A0A1D5T382]
TraesCS1D02G083700.1	642.907	773.302	1169.5	1199.9	3114.11	1858.91	742.61	915.915	875.734	1117.91	1018.3	1575.31	620.602	752.203	728.202	3903.61	3566.71	3918.41	0.159214	1.25539	normal	0.139966	0.550446	normal	0.000451706	2.43845	up	Biological Process: biological_process (GO:0008150);; Biological Process: biosynthetic process (GO:0009058);; Biological Process: cellular biosynthetic process (GO:0044249);; Biological Process: cellular component assembly (GO:0022607);; Biological Process: cellular component biogenesis (GO:0044085);; Biological Process: cellular component organization (GO:0016043);; Biological Process: cellular …	K19222|TraesCS1D02G083700.1	Ubiquinone and other terpenoid-quinone biosynthesis (ko00130)	[Q]	Secondary metabolites biosynthesis, transport and catabolism
TraesCS1D02G086700.1	718.308	763.602	943.003	961.4	1373.2	1176.81	1316.62	888.915	823.932	1190.91	1483.51	1280.8	1086.6	862.303	1129.4	1757.41	2077.8	2206.91	0.0727498	0.534118	normal	0.175672	0.384695	normal	0.00587278	0.972916	up	Biological Process: biosynthetic process (GO:0009058);; Molecular Function: catalytic activity (GO:0003824);; Molecular Function: pyridoxal phosphate binding (GO:0030170)	K00814|TraesCS1D02G086700.1	Arginine biosynthesis (ko00220);; Alanine, aspartate and glutamate metabolism (ko00250);; Carbon fixation in photosynthetic organisms (ko00710);; Carbon metabolism (ko01200);; 2-Oxocarboxylic acid metabolism (ko01210);; Biosynthesis of amino acids (ko01230)	[E]	Amino acid transport and metabolism
TraesCS1D02G088800.1	3576.94	3636.01	5314.32	4692.8	4979.62	4544.92	3580.95	3256.55	3470.13	4322.73	3758.92	4209.32	2918.41	3053.21	2929.01	6758.72	5859.91	6010.12	0.428218	0.18258	normal	0.0412707	0.253885	normal	0.00625842	1.06555	up	Biological Process: mannose metabolic process (GO:0006013);; Molecular Function: alpha-mannosidase activity (GO:0004559);; Molecular Function: carbohydrate binding (GO:0030246);; Molecular Function: metal ion binding (GO:0046872)	K01191|TraesCS1D02G088800.1	Other glycan degradation (ko00511)	[G]	Carbohydrate transport and metabolism	Alpha-mannosidase [Source:UniProtKB/TrEMBL;Acc:A0A341PG27]
TraesCS1D02G101500.1.cds1	2112.82	1471	1947.61	1432.6	3267.51	2577.61	605.108	487.408	600.223	1016.01	1006.8	1407.41	297.201	314.901	355.501	1620.71	2078.2	2097.21	0.394397	0.395834	normal	0.0393826	1.01894	normal	0.00860659	2.5826	up	--	--	--	--	--
TraesCS1D02G104800.2	352.804	346.701	579.402	462.4	1591.21	840.004	561.307	560.809	439.917	707.305	1223.71	1091.2	944.503	864.203	1108.8	2337.81	2462.41	2389.51	0.242865	1.17796	normal	0.0796469	0.95218	normal	0.000437172	1.3012	up	Cellular Component: cytoplasm (GO:0005737);; Molecular Function: aminopeptidase activity (GO:0004177);; Molecular Function: manganese ion binding (GO:0030145);; Molecular Function: metalloexopeptidase activity (GO:0008235)	K01255|TraesCS1D02G104800.2	Glutathione metabolism (ko00480)	[E]	Amino acid transport and metabolism
TraesCS1D02G107400.2	25779.1	26187.8	26591.7	22413.6	37877.6	30259.3	21580.1	21325.1	22037.1	18813.4	18281.5	19006.5	7328.22	8266.03	7425.92	19881.9	20550.8	23992.5	0.46514	0.204954	normal	0.000611803	-0.21112	normal	0.00613732	1.48473	up	Biological Process: cell redox homeostasis (GO:0045454);; Molecular Function: dihydrolipoyl dehydrogenase activity (GO:0004148);; Molecular Function: flavin adenine dinucleotide binding (GO:0050660)	K00382|TraesCS1D02G107400.2	Glycolysis / Gluconeogenesis (ko00010);; Citrate cycle (TCA cycle) (ko00020);; Glycine, serine and threonine metabolism (ko00260);; Valine, leucine and isoleucine degradation (ko00280);; Lysine degradation (ko00310);; Tryptophan metabolism (ko00380);; Pyruvate metabolism (ko00620);; Glyoxylate and dicarboxylate metabolism (ko00630);; Propanoate metabolism (ko00640);; Carbon metabolism (ko01200)	[C]	Energy production and conversion	Dihydrolipoyl dehydrogenase [Source:UniProtKB/TrEMBL;Acc:W5AN92]
TraesCS1D02G116700.1	506.506	229.901	597.802	866.3	222.101	298.002	588.908	971.916	822.732	1022.11	777.903	671.103	3205.11	3080.71	3442.31	470.102	422.601	325.401	0.944675	0.0553621	normal	0.857467	0.0520458	normal	0.000342906	-2.99753	down	Biological Process: lipid catabolic process (GO:0016042);; Biological Process: phosphatidylcholine metabolic process (GO:0046470);; Cellular Component: membrane (GO:0016020);; Molecular Function: N-acylphosphatidylethanolamine-specific phospholipase D activity (GO:0070290);; Molecular Function: calcium ion binding (GO:0005509);; Molecular Function: phospholipase D activity (GO:0004630)	K01115|TraesCS1D02G116700.1	Glycerophospholipid metabolism (ko00564);; Ether lipid metabolism (ko00565);; Endocytosis (ko04144)	[I]	Lipid transport and metabolism	Phospholipase D [Source:UniProtKB/TrEMBL;Acc:W5AMD9]
TraesCS1D02G117000.1	873.31	1245.9	764.202	1021.4	518.702	623.203	2416.93	2338.44	2371.39	1869.31	1682.41	1688.11	2145.01	2403.31	2153.71	795.303	846.502	617.502	0.319883	-0.414542	normal	0.00461725	-0.443728	normal	0.000217824	-1.56872	down	Molecular Function: nucleic acid binding (GO:0003676)	--	--	--	--
TraesCS1D02G120000.1	1398.92	1418.7	1439.1	1224.8	903.003	974.205	1151.32	1018.72	1043.84	1321.81	1068.7	1092.5	894.503	1063.2	929.703	2175.81	1690.3	1823.71	0.0568038	-0.456541	normal	0.394995	0.116025	normal	0.0148809	0.978606	up	Molecular Function: transferase activity, transferring acyl groups other than amino-acyl groups (GO:0016747)	--	--	--	--
TraesCS1D02G123400.1	4322.65	5462.12	6408.32	8626.2	6205.02	5298.53	7138.3	7856.23	8679.44	9906.37	8373.24	9796.24	22600.6	26021.3	20745.9	12927.6	11114.2	11189	0.334142	0.313951	normal	0.0926461	0.246028	normal	0.0101034	-0.977423	down	Biological Process: malate metabolic process (GO:0006108);; Biological Process: pyruvate metabolic process (GO:0006090);; Cellular Component: chloroplast (GO:0009507);; Molecular Function: NAD binding (GO:0051287);; Molecular Function: malate dehydrogenase (decarboxylating) (NAD+) activity (GO:0004471);; Molecular Function: malate dehydrogenase (decarboxylating) (NADP+) activity (GO:0004473);; Mo…	K00029|TraesCS1D02G123400.1	Pyruvate metabolism (ko00620);; Carbon fixation in photosynthetic organisms (ko00710);; Carbon metabolism (ko01200)	[C]	Energy production and conversion
TraesCS1D02G144400.1	573.106	556.002	792.002	891.2	2726.51	1815.81	744.81	839.714	907.335	971.907	1032	1230.6	618.602	696.602	686.802	1966.71	1921	2147.91	0.155181	1.49995	normal	0.0661514	0.376328	normal	0.00101141	1.59205	up	--	--	--	[R]	General function prediction only
TraesCS1D02G157500.1	10919.4	5915.62	8728.83	5196.2	7098.73	8629.44	3221.24	2482.24	2390.89	2649.62	3165.01	3126.61	615.902	925.203	849.503	6933.92	6160.91	8293.92	0.434184	-0.288922	normal	0.423873	0.143556	normal	0.0084244	3.1614	up	Biological Process: biosynthetic process (GO:0009058);; Molecular Function: transferase activity, transferring acyl groups other than amino-acyl groups (GO:0016747)	K00660|TraesCS1D02G157500.1	Flavonoid biosynthesis (ko00941);; Circadian rhythm - plant (ko04712)	[Q]	Secondary metabolites biosynthesis, transport and catabolism	Chalcone synthase-like protein [Source:UniProtKB/TrEMBL;Acc:C3RTM5]
TraesCS1D02G159700.1	3057.73	2288.91	5802.82	3212	12535.7	6662.53	3200.54	3288.45	3263.03	6134.25	10443.5	8624.53	2371.81	3103.21	2878.51	16200.7	15880.1	17125.5	0.30158	1.00719	normal	0.05403	1.36978	normal	4.15e-05	2.55839	up	Cellular Component: integral component of membrane (GO:0016021)	--	--	--	--
TraesCS1D02G163900.1.cds1	74.9008	111.9	245.001	264.9	870.803	619.803	181.102	137.002	158.806	415.203	425.102	634.402	1.85001	90.8003	68.8002	552.002	416.601	460.901	0.119172	2.02345	normal	0.0395724	1.62864	normal	0.00165362	3.14635	up	Biological Process: lipid transport (GO:0006869)	--	--	--	--
TraesCS1D02G175700.1.cds1	271.003	289.601	235.701	196.1	193.801	225.601	253.403	187.403	213.908	212.902	224.001	189.201	95.4003	95.9003	105.4	170.701	199.6	201.601	0.0409343	-0.371557	normal	0.690144	-0.064466	normal	0.00691715	0.946757	up	Cellular Component: integral component of membrane (GO:0016021);; Molecular Function: heme binding (GO:0020037);; Molecular Function: iron ion binding (GO:0005506);; Molecular Function: monooxygenase activity (GO:0004497);; Molecular Function: oxidoreductase activity, acting on paired donors, with incorporation or reduction of molecular oxygen (GO:0016705)	--	--	--	--
TraesCS1D02G176700.2	2137.62	2238.11	2841.31	2334	3324.81	2643.41	2345.13	2378.84	2401.29	2669.42	2878.11	3238.41	2528.01	2582.91	2538.81	6000.72	5025.41	5398.32	0.382938	0.202091	normal	0.0781501	0.302254	normal	0.00911946	1.10236	up	Molecular Function: serine-type peptidase activity (GO:0008236)	--	--	--	--
TraesCS1D02G176800.2	2568.33	2613.81	3659.51	3785.6	7451.03	5134.53	4083.35	3853.46	3718.94	4867.24	5856.52	6875.03	5696.02	5931.22	6114.92	14587.5	13562.4	14761.2	0.132888	0.888769	normal	0.0714899	0.594433	normal	0.000824777	1.27417	up	Molecular Function: serine-type peptidase activity (GO:0008236)	--	--	--	--
TraesCS1D02G184600.1.cds1	7729.49	5908.12	7483.82	5143.5	6758.42	7077.54	3479.95	3187.35	3572.14	3399.43	3331.71	3892.41	985.603	1257.6	1140.4	4243.71	4703.31	5720.82	0.436746	-0.154268	normal	0.582197	0.05313	normal	0.0112211	2.11602	up	--	--	--	--	--
TraesCS1D02G184900.1	243.503	177.901	192.601	221	126.4	144.701	290.004	394.006	367.914	241.802	336.601	271.101	523.602	582.502	518.202	177.601	168.9	124.3	0.319444	-0.319293	normal	0.183999	-0.308338	normal	0.000173195	-1.78663	down	--	--	--	--	--
TraesCS1D02G191100.1.cds1	166.102	167.401	474.601	444.8	1641.61	834.704	283.704	240.104	224.209	540.004	512.502	611.002	260.601	309.801	325.501	1073.4	1563.1	1458.7	0.176332	1.8539	normal	0.0020558	1.15309	up	0.0175791	2.19252	up	Biological Process: glutathione metabolic process (GO:0006749);; Cellular Component: cytoplasm (GO:0005737);; Molecular Function: glutathione transferase activity (GO:0004364)	K00799|TraesCS1D02G191100.1.cds1	Glutathione metabolism (ko00480)	[O]	Posttranslational modification, protein turnover, chaperones	Glutathione transferase [Source:UniProtKB/TrEMBL;Acc:Q8RW01]
TraesCS1D02G193600.1.cds1	35662.2	41435.1	33902.9	46085.6	32757.3	33840.2	58250.5	65718	65266.5	53573.2	51023.7	46980	96208.2	100485	100253	43980.5	40794.8	38371.7	0.914972	0.0217083	normal	0.01688	-0.320129	normal	1.36e-05	-1.26982	down	Biological Process: ATP synthesis coupled proton transport (GO:0015986);; Cellular Component: proton-transporting ATP synthase complex, catalytic core F(1) (GO:0045261);; Molecular Function: ATP binding (GO:0005524);; Molecular Function: proton-transporting ATP synthase activity, rotational mechanism (GO:0046933)	K02132|TraesCS1D02G193600.1.cds1	Oxidative phosphorylation (ko00190)	[C]	Energy production and conversion	ATP synthase subunit alpha [Source:UniProtKB/TrEMBL;Acc:A0A341PKJ7]
TraesCS1D02G194800.2	5336.46	5399.22	7429.92	6507.3	8066.63	7299.94	5085.37	4261.17	4127.26	5404.14	5545.12	6028.62	3384.51	3580.21	3619.51	9817.53	9231.92	9830.93	0.218003	0.267999	normal	0.0385739	0.3335	normal	0.000292171	1.44817	up	Molecular Function: 3-hydroxyisobutyryl-CoA hydrolase activity (GO:0003860)	K05605|TraesCS1D02G194800.2	Valine, leucine and isoleucine degradation (ko00280);; beta-Alanine metabolism (ko00410);; Propanoate metabolism (ko00640);; Carbon metabolism (ko01200)	[I]	Lipid transport and metabolism
TraesCS1D02G195500.1	1496.72	1525.9	593.202	1021.4	681.802	909.205	1555.82	1514.42	1611.56	1002.31	1154.4	1051.9	1496.81	1486.91	1321.1	619.102	602.301	493.201	0.391428	-0.468945	normal	0.00163362	-0.545115	normal	0.00046138	-1.32807	down	Cellular Component: integral component of membrane (GO:0016021)	--	--	--	--
TraesCS1D02G209300.1	650.807	984.603	1050.8	1191.1	731.203	664.803	1373.32	2022.73	2091.68	1641.21	1154.6	1074.6	2201.61	2681.71	2167.31	1012	690.002	773.402	0.881323	-0.0542348	normal	0.140372	-0.50372	normal	0.00323927	-1.51008	down	Biological Process: protein phosphorylation (GO:0006468);; Biological Process: response to arsenic-containing substance (GO:0046685);; Cellular Component: chloroplast (GO:0009507);; Cellular Component: mitochondrion (GO:0005739);; Molecular Function: arsenate reductase (glutaredoxin) activity (GO:0008794);; Molecular Function: protein tyrosine phosphatase activity (GO:0004725)	--	--	--	--	Dual-specificity phosphatase CDC25 [Source:UniProtKB/TrEMBL;Acc:A0A1L5JG94]
TraesCS1D02G211500.1	4182.65	6986.42	6425.22	9239.4	4243.62	4549.22	25305	28164.3	25962.4	22372.6	23347.7	18867.3	27555.9	25934.6	28021.6	7543.83	7412.02	5794.92	0.941367	0.0354713	normal	0.046467	-0.298459	normal	2.03e-05	-1.97385	down	Biological Process: sexual reproduction (GO:0019953);; Cellular Component: extracellular region (GO:0005576)	--	--	--	--	Beta-expansin 2 [Source:UniProtKB/TrEMBL;Acc:Q6QN86]
TraesCS1D02G213900.1	2116.92	2411.71	2514.61	2481.8	3445.51	2968.21	2877.34	2270.24	2260.79	2686.12	2756.11	3059.01	2024.51	2079.21	2086.41	4169.61	4341.91	4461.01	0.143738	0.336841	normal	0.213032	0.198519	normal	0.00085013	1.06742	up	Molecular Function: N,N-dimethylaniline monooxygenase activity (GO:0004499);; Molecular Function: NADP binding (GO:0050661);; Molecular Function: flavin adenine dinucleotide binding (GO:0050660)	--	--	[P]	Inorganic ion transport and metabolism	Flavin-containing monooxygenase [Source:UniProtKB/TrEMBL;Acc:A0A1D6DDM0]
TraesCS1D02G215900.1	9950.11	11725.4	11955.3	14608.2	6585.42	7489.44	12209.8	12861.2	13527.7	11555.2	11488.2	10606.7	50025.3	48754.4	49797	7533.73	7141.52	6543.92	0.586367	-0.229588	normal	0.0297999	-0.197938	normal	3.12e-07	-2.80777	down	Molecular Function: kinase activity (GO:0016301);; Molecular Function: magnesium ion binding (GO:0000287);; Molecular Function: potassium ion binding (GO:0030955);; Molecular Function: pyruvate kinase activity (GO:0004743)	K00873|TraesCS1D02G215900.1	Glycolysis / Gluconeogenesis (ko00010);; Purine metabolism (ko00230);; Pyruvate metabolism (ko00620);; Carbon metabolism (ko01200);; Biosynthesis of amino acids (ko01230)	[G]	Carbohydrate transport and metabolism	Pyruvate kinase [Source:UniProtKB/TrEMBL;Acc:A0A1D5SY21]
TraesCS1D02G219000.1	12103.8	12828.6	10513.1	10922.2	12278.1	13338.8	9769.43	9895.16	11193.3	9203.67	7379.53	9806.74	4112.01	4700.62	3948.81	8824.83	10097.6	10457.3	0.728317	0.0438347	normal	0.172022	-0.225653	normal	0.00266532	1.20303	up	Biological Process: CTP biosynthetic process (GO:0006241);; Biological Process: GTP biosynthetic process (GO:0006183);; Biological Process: UTP biosynthetic process (GO:0006228);; Molecular Function: ATP binding (GO:0005524);; Molecular Function: nucleoside diphosphate kinase activity (GO:0004550)	K00940|TraesCS1D02G219000.1	Purine metabolism (ko00230);; Pyrimidine metabolism (ko00240);; MAPK signaling pathway - plant (ko04016)	[F]	Nucleotide transport and metabolism	Nucleoside diphosphate kinase [Source:UniProtKB/TrEMBL;Acc:W5AGK9]
TraesCS1D02G236200.1	4352.95	4167.61	4218.81	3986.1	5892.02	4635.02	3401.55	3016.35	3163.52	3668.73	4248.42	4714.32	3207.71	3287.51	3373.91	6445.32	7006.62	7010.92	0.401439	0.188066	normal	0.0640869	0.398711	normal	0.00168691	1.05201	up	Biological Process: biological regulation (GO:0065007);; Biological Process: biological_process (GO:0008150);; Biological Process: cellular process (GO:0009987);; Biological Process: negative regulation of biological process (GO:0048519);; Biological Process: negative regulation of cell death (GO:0060548);; Biological Process: negative regulation of cellular process (GO:0048523);; Biological Proc…	--	--	--	--
TraesCS1D02G237500.1	194.602	213.601	392.901	295.6	1041.5	408.302	239.703	202.503	211.508	447.203	271.301	643.802	274.101	627.302	744.902	7865.63	10953.4	9447.43	0.306406	1.1235	normal	0.157954	1.05932	normal	0.0086446	4.10179	up	Biological Process: carbohydrate metabolic process (GO:0005975);; Cellular Component: anchored component of plasma membrane (GO:0046658);; Molecular Function: licheninase activity (GO:0042972)	K19893|TraesCS1D02G237500.1	Starch and sucrose metabolism (ko00500)	--	--	(1,31,4) beta glucanase [Source:UniProtKB/TrEMBL;Acc:Q7DLM1]
TraesCS1D02G238200.1	1767.42	1910.61	1622.5	1382.8	383.301	447.802	2044.03	1745.43	1464.96	1420.61	1033.5	766.103	736.002	667.602	580.502	302.901	322.401	280.201	0.0777814	-1.25954	normal	0.0562133	-0.706371	normal	0.0109799	-1.1317	down	Biological Process: fatty acid biosynthetic process (GO:0006633)	K03955|TraesCS1D02G238200.1	Oxidative phosphorylation (ko00190)	--	--	Acyl carrier protein [Source:UniProtKB/TrEMBL;Acc:A0A1D5SQT6]
TraesCS1D02G243700.1	1064.51	1090.8	1454.5	1161.9	555.702	694.904	685.709	706.412	779.63	838.106	609.403	663.203	901.003	1009.6	865.403	417.901	433.501	368.201	0.15631	-0.581395	normal	0.805029	-0.0411295	normal	0.0022766	-1.1866	down	Molecular Function: GTP binding (GO:0005525);; Molecular Function: catalytic activity (GO:0003824)	--	--	[L]	Replication, recombination and repair	Probable transmembrane GTPase FZO-like, chloroplastic [Source:Projected from Arabidopsis thaliana (AT1G03160) UniProtKB/Swiss-Prot;Acc:Q1KPV0]
TraesCS1D02G245900.2	23002.5	18872.7	22470	18641.1	25389.8	26374.7	20372.3	16521.8	16843.2	16722	18974.6	19251.5	10846.7	10291.5	11027.2	21312.2	21719.3	23320.9	0.515613	0.129861	normal	0.79945	0.0321479	normal	0.00108772	1.04463	up	Biological Process: arginine biosynthetic process (GO:0006526);; Molecular Function: ATP binding (GO:0005524);; Molecular Function: argininosuccinate synthase activity (GO:0004055)	K01940|TraesCS1D02G245900.2	Arginine biosynthesis (ko00220);; Alanine, aspartate and glutamate metabolism (ko00250);; Biosynthesis of amino acids (ko01230)	[E]	Amino acid transport and metabolism
TraesCS1D02G247200.1.cds1	1487.02	1165	1776.61	1018.5	2059.01	1569.81	1149.52	1036.72	1024.24	1276.11	1223.21	1578.41	838.203	903.303	868.603	2469.41	2567.21	2620.81	0.846852	0.0695384	normal	0.107605	0.344977	normal	0.000115856	1.55275	up	--	--	--	--	--
TraesCS1D02G249700.1	1061.41	1087.8	1269.6	1592.1	883.603	992.505	950.513	1254.92	1133.24	1247.21	1270.91	1208.6	2705.11	2557.71	2643.21	1267.9	927.702	957.003	0.948526	0.0206924	normal	0.279271	0.158629	normal	0.00174608	-1.32641	down	Molecular Function: hydrolase activity (GO:0016787)	--	--	--	--
TraesCS1D02G249900.1	2500.53	3127.51	3106.31	3607.1	3290.91	3145.62	3823.65	4034.27	3933.05	4181.23	4029.82	3972.32	7996.43	8155.43	8240.63	4892.62	3900.91	3838.11	0.162261	0.201509	normal	0.207483	0.04723	normal	0.00575956	-0.949395	down	Biological Process: aerobic respiration (GO:0009060);; Biological Process: mitochondrial electron transport, ubiquinol to cytochrome c (GO:0006122);; Biological Process: mitochondrial respiratory chain complex III assembly (GO:0034551);; Cellular Component: mitochondrial respiratory chain complex III (GO:0005750)	K00419|TraesCS1D02G249900.1	Oxidative phosphorylation (ko00190)	--	--
TraesCS1D02G250500.1	808.209	878.603	1258.9	1022.9	1488.11	1162.71	1062.11	816.313	790.831	1083.01	1047.3	1082.6	587.702	599.102	624.702	1190.5	1162.3	1210.6	0.284313	0.31862	normal	0.168947	0.267445	normal	8.77e-06	0.976069	up	Biological Process: nuclear-transcribed mRNA catabolic process, exonucleolytic (GO:0000291);; Biological Process: positive regulation of nuclear-transcribed mRNA poly(A) tail shortening (GO:0060213);; Biological Process: positive regulation of translational initiation (GO:0045948);; Biological Process: transcription initiation from RNA polymerase II promoter (GO:0006367);; Cellular Component: DNA…	K03015|TraesCS1D02G250500.1	RNA polymerase (ko03020)	[K]	Transcription	DNA-directed RNA polymerase II subunit 7 [Source:Projected from Arabidopsis thaliana (AT5G59180) UniProtKB/Swiss-Prot;Acc:P38421]
TraesCS1D02G262400.1	3626.74	4277.21	2416.01	4144.1	1457.41	2745.91	1900.33	1383.62	1498.86	1405.41	1660.61	1322.01	404.801	415.601	382.801	1041.4	1133.1	1206.4	0.53032	-0.306035	normal	0.525958	-0.124286	normal	0.00320881	1.49053	up	Molecular Function: nucleic acid binding (GO:0003676);; Molecular Function: zinc ion binding (GO:0008270)	--	--	[K]	Transcription
TraesCS1D02G266400.1	439.505	479.601	836.702	676.1	436.702	438.302	485.606	576.709	566.422	730.105	537.402	553.102	1450	1625.91	1355.8	554.102	431.801	385.501	0.675336	-0.178841	normal	0.421091	0.160667	normal	0.00094186	-1.69221	down	Biological Process: clathrin coat assembly (GO:0048268);; Cellular Component: clathrin-coated vesicle (GO:0030136);; Molecular Function: 1-phosphatidylinositol binding (GO:0005545);; Molecular Function: clathrin binding (GO:0030276)	--	--	--	--
TraesCS1D02G267300.1	408.305	341.401	542.402	440.5	262.801	314.102	177.702	149.002	147.806	304.202	209.601	245.001	121.7	151.301	127.3	604.202	452.201	629.902	0.31297	-0.344835	normal	0.0620952	0.677287	normal	0.0144325	2.07471	up	Biological Process: protein glycosylation (GO:0006486);; Cellular Component: Golgi membrane (GO:0000139);; Cellular Component: integral component of membrane (GO:0016021);; Molecular Function: transferase activity, transferring glycosyl groups (GO:0016757)	--	--	--	--	Hexosyltransferase [Source:UniProtKB/TrEMBL;Acc:A0A1D5T029]
TraesCS1D02G268500.1	3820.84	4414.81	4671.81	4290.4	6122.42	5425.83	4649.26	4320.97	3924.55	4386.63	4115.52	4947.82	2419.81	2590.41	2366.91	4654.82	5238.01	5198.92	0.201292	0.295243	normal	0.597428	0.060815	normal	0.00236828	1.03263	up	Biological Process: biological_process (GO:0008150);; Biological Process: cell communication (GO:0007154);; Biological Process: cellular process (GO:0009987);; Biological Process: cellular response to external stimulus (GO:0071496);; Biological Process: cellular response to extracellular stimulus (GO:0031668);; Biological Process: cellular response to nutrient levels (GO:0031669);; Biological Pro…	--	--	[R]	General function prediction only
TraesCS1D02G271000.1	1284.31	1418.3	2360.51	2238.9	716.303	888.704	1790.22	2273.24	2195.59	2083.82	1571.61	1568.71	3353.91	3913.41	3179.01	1544.11	1160.4	1065.5	0.531893	-0.397455	normal	0.205202	-0.260753	normal	0.00202397	-1.47036	down	Molecular Function: ATP binding (GO:0005524);; Molecular Function: protein serine/threonine kinase activity (GO:0004674)	K14498|TraesCS1D02G271000.1	MAPK signaling pathway - plant (ko04016);; Plant hormone signal transduction (ko04075)	[T]	Signal transduction mechanisms
TraesCS1D02G279800.1	510.406	385.301	1194.1	1183.8	3374.31	3089.12	1210.92	1842.23	1826.67	2333.22	2004.51	3089.01	887.703	1028.3	910.403	2412.71	2665.41	2648.01	0.10115	1.87156	normal	0.101946	0.605901	normal	0.000352691	1.45077	up	--	--	--	[T]	Signal transduction mechanisms
TraesCS1D02G297300.1	119.401	155.6	429.901	387.8	144.801	120.001	138.702	109.502	117.905	202.301	140.501	137.501	93.7003	98.0003	89.6003	192.801	187.8	187.101	0.899932	-0.111224	normal	0.205674	0.391673	normal	1.26e-05	1.01302	up	--	--	--	--	--
TraesCS1D02G301600.1	436.505	544.902	670.302	1142.8	405.401	440.602	1566.22	2462.34	2488.3	2252.62	1740.81	1717.51	4673.12	5855.52	4418.51	944.003	878.502	623.002	0.691142	0.267942	normal	0.495284	-0.190451	normal	0.00858751	-2.61166	down	Cellular Component: proton-transporting two-sector ATPase complex, catalytic domain (GO:0033178);; Molecular Function: proton-transporting ATPase activity, rotational mechanism (GO:0046961)	K02150|TraesCS1D02G301600.1	Oxidative phosphorylation (ko00190);; Phagosome (ko04145)	--	--	VHA-E2 [Source:Projected from Arabidopsis thaliana (AT3G08560) UniProtKB/TrEMBL;Acc:A0A178VP35]
TraesCS1D02G313800.2	1368.12	2308.51	1.85001	911.6	267.901	754.404	1434.02	1011.22	1149.04	626.705	900.104	526.702	883.603	824.203	935.803	194.101	191.8	187.601	0.480907	-0.92759	normal	0.0378112	-0.807611	normal	0.0021111	-2.20464	down	Biological Process: glycolytic process (GO:0006096);; Molecular Function: ATP binding (GO:0005524);; Molecular Function: phosphoglycerate kinase activity (GO:0004618)	K00927|TraesCS1D02G313800.2	Glycolysis / Gluconeogenesis (ko00010);; Carbon fixation in photosynthetic organisms (ko00710);; Carbon metabolism (ko01200);; Biosynthesis of amino acids (ko01230)	[G]	Carbohydrate transport and metabolism	Phosphoglycerate kinase [Source:UniProtKB/TrEMBL;Acc:A0A341PXW7]
TraesCS1D02G322400.3	6324.47	5526.62	7534.62	6065.4	7348.43	6806.33	6026.88	4764.08	4660.38	5458.94	5367.92	6004.32	4031.61	4419.62	4080.91	9047.83	8434.72	8747.83	0.711759	0.0608008	normal	0.415305	0.123405	normal	7.2e-05	1.06561	up	Molecular Function: serine-type endopeptidase activity (GO:0004252)	--	--	[E]	Amino acid transport and metabolism
TraesCS1D02G329000.1	5418.96	4609.81	5861.32	6384.4	5624.22	5911.93	7193.2	11092.5	10575.6	9188.47	8073.23	8228.13	14675.1	15227.5	14252.7	6377.32	6597.12	6667.42	0.204123	0.173487	normal	0.458618	-0.179214	normal	0.000483684	-1.16866	down	Molecular Function: 2 iron, 2 sulfur cluster binding (GO:0051537);; Molecular Function: metal ion binding (GO:0046872);; Molecular Function: oxidoreductase activity (GO:0016491)	K03943|TraesCS1D02G329000.1	Oxidative phosphorylation (ko00190)	[C]	Energy production and conversion
TraesCS1D02G333500.1.cds1	1187.61	1216.3	1788.91	1518.9	2264.41	1672.21	1222.82	1155.92	1170.15	1589.41	1268.71	1621.61	1141.7	1034.9	1057.2	2776.61	2766.31	2936.91	0.234777	0.379794	normal	0.106034	0.336046	normal	6.13e-05	1.3908	up	Biological Process: inositol trisphosphate metabolic process (GO:0032957);; Molecular Function: ATP binding (GO:0005524);; Molecular Function: inositol tetrakisphosphate 1-kinase activity (GO:0047325);; Molecular Function: inositol-1,3,4-trisphosphate 5-kinase activity (GO:0052726);; Molecular Function: inositol-1,3,4-trisphosphate 6-kinase activity (GO:0052725);; Molecular Function: magnesium io…	K00913|TraesCS1D02G333500.1.cds1	Inositol phosphate metabolism (ko00562);; Phosphatidylinositol signaling system (ko04070)	--	--	Inositol-tetrakisphosphate 1-kinase [Source:UniProtKB/TrEMBL;Acc:A0A1D5SVV5]
TraesCS1D02G342100.1	11849.6	11812.9	41295.8	33606.4	128850	118664	8780.92	13905.3	11291.4	30040	39060.4	48752	10679.7	14172.5	13028.5	62483.6	62775.8	62833.2	0.12908	2.1136	normal	0.0283165	1.79432	normal	0.000369319	2.3119	up	Molecular Function: ATP binding (GO:0005524)	--	--	[O]	Posttranslational modification, protein turnover, chaperones
TraesCS1D02G344600.1	2926.03	3315.01	5141.72	6122.5	3062.51	2930.31	5361.37	6297.5	5772.22	6934.35	6965.13	6547.53	21700.7	20408.6	22155.3	5857.02	5328.61	4811.71	0.855676	0.0899829	normal	0.0465378	0.230226	normal	7.28e-05	-2.00619	down	Biological Process: cellular glucose homeostasis (GO:0001678);; Biological Process: glycolytic process (GO:0006096);; Molecular Function: ATP binding (GO:0005524);; Molecular Function: glucose binding (GO:0005536);; Molecular Function: hexokinase activity (GO:0004396)	K00844|TraesCS1D02G344600.1	Glycolysis / Gluconeogenesis (ko00010);; Fructose and mannose metabolism (ko00051);; Galactose metabolism (ko00052);; Starch and sucrose metabolism (ko00500);; Amino sugar and nucleotide sugar metabolism (ko00520);; Carbon metabolism (ko01200)	[G]	Carbohydrate transport and metabolism	Phosphotransferase [Source:UniProtKB/TrEMBL;Acc:A0A1D5SR31]
TraesCS1D02G344800.2	409.605	547.802	886.003	1221.9	411.001	488.702	822.011	1138.32	1105.24	1455.61	1039.4	979.804	4263.91	3640.01	3339.31	660.802	565.101	426.001	0.77289	0.202779	normal	0.496833	0.180781	normal	0.0049175	-2.76686	down	Biological Process: phosphate-containing compound metabolic process (GO:0006796);; Cellular Component: cytoplasm (GO:0005737);; Molecular Function: inorganic diphosphatase activity (GO:0004427);; Molecular Function: magnesium ion binding (GO:0000287)	K01507|TraesCS1D02G344800.2	Oxidative phosphorylation (ko00190)	--	--
TraesCS1D02G348900.2	5749.97	6248.72	10038.5	15028.2	6146.82	6153.63	5925.68	8468.84	9284.56	10704.9	9261.04	9712.04	71077.3	68132.4	73203.5	10133.1	7813.12	7507.12	0.627939	0.310472	normal	0.17657	0.325779	normal	2.88e-05	-3.06095	down	Molecular Function: ATP binding (GO:0005524);; Molecular Function: kinase activity (GO:0016301)	--	--	[G]	Carbohydrate transport and metabolism
TraesCS1D02G357200.1	656.607	670.902	605.502	758	734.403	662.203	1496.92	1443.82	1297.95	1079.91	1122.8	1050.5	1815.61	1758.01	1832.11	694.102	888.602	790.002	0.111146	0.156574	normal	0.0215179	-0.381753	normal	0.000972221	-1.18795	down	Biological Process: ATP synthesis coupled proton transport (GO:0015986);; Cellular Component: mitochondrial proton-transporting ATP synthase complex, coupling factor F(o) (GO:0000276);; Molecular Function: proton transmembrane transporter activity (GO:0015078)	K02140|TraesCS1D02G357200.1	Oxidative phosphorylation (ko00190)	--	--
TraesCS1D02G361900.1	17955.7	15185.4	18299	15650.1	21869.1	18927.8	17222.8	18486.6	20303.7	17900.8	17478.8	19957.1	11151.5	12595.5	10374.1	20289.5	22352.3	22613.6	0.473119	0.134003	normal	0.857628	-0.0175287	normal	0.000488761	0.935426	up	Cellular Component: mitochondrial outer membrane (GO:0005741);; Molecular Function: voltage-gated anion channel activity (GO:0008308)	--	--	--	--
TraesCS1D02G371000.1	642.607	665.002	842.803	692.1	849.303	705.704	682.409	566.309	561.722	728.605	717.403	714.903	385.201	329.101	385.301	766.403	855.202	826.602	0.711556	0.0634556	normal	0.0961444	0.255299	normal	0.000278777	1.15474	up	Biological Process: intracellular protein transport (GO:0006886);; Biological Process: vesicle-mediated transport (GO:0016192);; Cellular Component: clathrin adaptor complex (GO:0030131)	--	--	--	--
TraesCS1D02G372300.1	212.002	148.6	308.201	229.7	154.501	155.801	177.202	248.904	243.309	251.002	241.001	206.101	370.701	390.801	379.901	213.601	167.9	174.201	0.473321	-0.30862	normal	0.742698	0.0605384	normal	0.00194347	-1.03843	down	Molecular Function: metal ion binding (GO:0046872)	K10615|TraesCS1D02G372300.1	Ubiquitin mediated proteolysis (ko04120)	--	--
TraesCS1D02G387200.1	634.507	592.602	434.501	491.7	1346.5	880.804	721.61	591.61	576.122	395.503	713.803	856.903	458.402	496.102	500.302	1380.4	1328	1318.8	0.287746	0.710499	normal	0.872381	0.0575332	normal	1e-05	1.46896	up	Biological Process: intracellular protein transport (GO:0006886);; Cellular Component: integral component of membrane (GO:0016021);; Molecular Function: SNAP receptor activity (GO:0005484)	K08506|TraesCS1D02G387200.1	SNARE interactions in vesicular transport (ko04130)	--	--
TraesCS1D02G390900.1	2206.23	2832.91	5118.62	8234.1	4317.92	3094.32	5657.38	9454.86	8597.33	9085.07	10843.6	10231.9	34287.7	28153.1	35894.3	11972.3	11411.2	10134.4	0.376955	0.623244	normal	0.193895	0.347198	normal	0.00891854	-1.55277	down	Cellular Component: integral component of membrane (GO:0016021);; Molecular Function: cysteine-type peptidase activity (GO:0008234)	--	--	[O]	Posttranslational modification, protein turnover, chaperones
TraesCS1D02G401000.1.cds1	1516.32	2600.61	995.403	1412.1	1072.1	1344.31	1766.12	1041.12	1070.04	851.806	947.904	834.103	397.801	386.801	397.501	876.303	885.702	990.903	0.462793	-0.417197	normal	0.220454	-0.557893	normal	0.0045645	1.2196	up	Biological Process: fatty acid biosynthetic process (GO:0006633);; Cellular Component: integral component of membrane (GO:0016021);; Molecular Function: transferase activity, transferring acyl groups other than amino-acyl groups (GO:0016747)	K15397|TraesCS1D02G401000.1.cds1	Fatty acid elongation (ko00062);; Plant-pathogen interaction (ko04626)	[Q]	Secondary metabolites biosynthesis, transport and catabolism	3-ketoacyl-CoA synthase [Source:UniProtKB/TrEMBL;Acc:A0A1D6DD58]
TraesCS1D02G411500.1.cds1	568.206	629.502	1041.6	2377.9	598.202	658.703	1028.91	2759.35	2146.48	2304.32	2672.01	2360.51	15950.6	19103.7	14122.6	1174.6	916.202	757.402	0.512397	0.698823	normal	0.455477	0.305973	normal	0.00840551	-4.10985	down	Molecular Function: enzyme inhibitor activity (GO:0004857)	--	--	--	--
TraesCS1D02G420400.1	70.7008	38.9001	223.401	155.1	109.3	85.7004	100.101	189.803	176.907	298.102	169.901	180.301	104	114.2	120	460.202	530.701	674.402	0.931936	0.0722414	normal	0.29896	0.47383	normal	0.0192385	2.29983	up	Biological Process: lipid metabolic process (GO:0006629);; Molecular Function: phosphatidylcholine 1-acylhydrolase activity (GO:0008970)	K16818|TraesCS1D02G420400.1	Glycerophospholipid metabolism (ko00564);; alpha-Linolenic acid metabolism (ko00592)	[I]	Lipid transport and metabolism
TraesCS1D02G422300.1	1093.31	1454.9	1961.51	3002.7	1065.5	1308.01	6111.98	10185.7	7766.4	8500.96	7692.43	5397.72	17304.6	17965.8	14446.7	2304.91	2546.31	1915.61	0.69439	0.253551	normal	0.6144	-0.156442	normal	0.00465272	-2.87719	down	Cellular Component: extracellular space (GO:0005615)	--	--	--	--
TraesCS1D02G429600.1.cds1	512.006	545.802	926.003	898.5	1730.01	1056.31	902.612	577.409	527.52	970.407	1015.7	1178.6	672.102	690.802	682.802	2506.01	2538.91	2926.51	0.142796	0.893317	normal	0.0614164	0.656646	normal	0.00458687	1.96224	up	Molecular Function: serine-type carboxypeptidase activity (GO:0004185)	--	--	[E]	Amino acid transport and metabolism	Carboxypeptidase [Source:UniProtKB/TrEMBL;Acc:A0A1D5SR02]
TraesCS1D02G433600.1.cds1	299.703	364.201	550.102	535.6	553.902	380.002	359.505	343.706	361.614	538.404	487.902	538.302	346.301	442.902	457.801	3114.81	3421.01	4015.51	0.416592	0.275553	normal	0.00561106	0.555186	normal	0.00644956	3.08089	up	Molecular Function: FAD binding (GO:0071949);; Molecular Function: oxidoreductase activity (GO:0016491)	K22395|TraesCS1D02G433600.1.cds1	Phenylpropanoid biosynthesis (ko00940)	[C]	Energy production and conversion
TraesCS2A02G002000.1.cds1	389.404	342.001	867.503	1385.8	340.401	392.102	805.811	2389.34	2048.48	1352.21	1162.3	1027.1	7253.02	5734.62	7242.22	993.103	751.002	723.302	0.679897	0.405822	normal	0.359472	-0.566157	normal	0.00600555	-3.03542	down	--	--	--	--	--
TraesCS2A02G009400.2	372.904	479.601	434.501	425.8	572.302	477.302	487.106	284.205	274.711	295.102	255.001	306.001	121.3	131.2	123.1	323.401	335.901	344.701	0.306822	0.197091	normal	0.459133	-0.289054	normal	9.63e-05	1.41849	up	Molecular Function: RNA binding (GO:0003723)	K12893|TraesCS2A02G009400.2	Spliceosome (ko03040)	--	--
TraesCS2A02G028400.1	62.7007	77.1002	132.5	124.4	131.9	111.401	85.3011	78.4013	91.5036	111.001	161.801	172.001	92.5003	102.7	94.7003	521.802	464.301	620.502	0.270638	0.433329	normal	0.0734249	0.801502	normal	0.0103608	2.47038	up	Molecular Function: UDP-glycosyltransferase activity (GO:0008194)	K23452|TraesCS2A02G028400.1	Zeatin biosynthesis (ko00908)	--	--
TraesCS2A02G033600.1	247.903	235.901	804.302	254.6	2045.51	1034.21	321.804	336.506	320.612	728.605	860.604	1245.9	558.102	874.903	668.102	3592.31	2806.81	3958.71	0.319008	1.37214	normal	0.057383	1.53414	normal	0.010594	2.3015	up	Biological Process: carbohydrate metabolic process (GO:0005975);; Biological Process: cell wall macromolecule catabolic process (GO:0016998);; Biological Process: chitin catabolic process (GO:0006032);; Molecular Function: chitin binding (GO:0008061);; Molecular Function: chitinase activity (GO:0004568)	K20547|TraesCS2A02G033600.1	Amino sugar and nucleotide sugar metabolism (ko00520);; MAPK signaling pathway - plant (ko04016)	[G]	Carbohydrate transport and metabolism
TraesCS2A02G033700.1	6815.98	8857.73	28232.7	29816.4	100206	118094	5947.98	11212	7874.81	19440	26150.3	32650.6	7165.12	9477.23	9457.73	43133.6	42862.3	44353.4	0.119799	2.49851	normal	0.0297654	1.64399	normal	1.81e-05	2.32026	up	Biological Process: protein folding (GO:0006457);; Molecular Function: ATP binding (GO:0005524);; Molecular Function: unfolded protein binding (GO:0051082)	K04079|TraesCS2A02G033700.1	Protein processing in endoplasmic reticulum (ko04141);; Plant-pathogen interaction (ko04626)	[O]	Posttranslational modification, protein turnover, chaperones	Heat shock protein 90 [Source:UniProtKB/TrEMBL;Acc:F4Y589]
TraesCS2A02G034900.1.cds1	313.804	583.402	400.601	475.6	180.701	207.901	1193.62	1033.52	972.438	641.905	993.504	788.303	924.803	914.003	918.703	403.501	418.801	322.501	0.307348	-0.586635	normal	0.111805	-0.40066	normal	0.00281936	-1.26827	down	Molecular Function: NAD binding (GO:0051287);; Molecular Function: oxidoreductase activity, acting on the CH-OH group of donors, NAD or NADP as acceptor (GO:0016616)	K15919|TraesCS2A02G034900.1.cds1	Glycine, serine and threonine metabolism (ko00260);; Glyoxylate and dicarboxylate metabolism (ko00630);; Carbon metabolism (ko01200)	--	--
TraesCS2A02G036200.1.cds1	258.803	308.101	399.101	386.3	519.802	486.702	329.004	325.305	283.611	311.802	374.002	436.702	261.801	283.701	265.701	987.803	710.702	841.902	0.0684899	0.52789	normal	0.223966	0.259185	normal	0.0181602	1.64693	up	Molecular Function: transferase activity, transferring acyl groups other than amino-acyl groups (GO:0016747)	--	--	--	--
TraesCS2A02G041100.1	1392.92	1607.5	2160.21	1984.3	1482.11	1591.51	2204.83	2403.44	2576.7	2657.22	1925.81	2030.81	3387.91	3592.71	3221.61	1320.4	1752.8	1657.3	0.907674	-0.0290041	normal	0.508128	-0.119495	normal	0.00051654	-1.10882	down	Biological Process: tricarboxylic acid cycle (GO:0006099);; Cellular Component: oxoglutarate dehydrogenase complex (GO:0045252);; Molecular Function: dihydrolipoyllysine-residue succinyltransferase activity (GO:0004149)	K00658|TraesCS2A02G041100.1	Citrate cycle (TCA cycle) (ko00020);; Lysine degradation (ko00310);; Tryptophan metabolism (ko00380);; Carbon metabolism (ko01200)	[C]	Energy production and conversion
TraesCS2A02G047300.1.cds1	573.707	852.403	483.801	621.9	380.601	382.102	1255.32	1195.52	1073.64	658.605	1125.6	686.103	928.903	897.403	810.503	555.702	345.101	367.001	0.276305	-0.464032	normal	0.13438	-0.512716	normal	0.0087908	-1.05646	down	Biological Process: phosphate ion transport (GO:0006817);; Cellular Component: integral component of membrane (GO:0016021);; Molecular Function: inorganic phosphate transmembrane transporter activity (GO:0005315)	--	--	--	--
TraesCS2A02G048900.1	568.606	368.201	1155.6	851.6	684.202	618.403	601.408	1064.22	864.234	956.707	665.103	728.703	2761.91	2044.61	2477.61	521.002	555.201	501.601	0.939948	0.0419897	normal	0.731348	-0.106082	normal	0.0114601	-2.20684	down	Biological Process: defense response (GO:0006952)	--	--	--	--
TraesCS2A02G052900.1.cds1	162.802	258.901	195.701	269.2	150.701	123.001	131.402	188.603	159.506	223.602	171.901	191.101	669.402	595.702	703.702	224.901	225.601	208.101	0.667863	-0.185523	normal	0.186325	0.290821	normal	0.0042454	-1.57984	down	Molecular Function: FAD binding (GO:0071949);; Molecular Function: oxidoreductase activity (GO:0016491)	K22395|TraesCS2A02G052900.1.cds1	Phenylpropanoid biosynthesis (ko00940)	[C]	Energy production and conversion
TraesCS2A02G058000.1	202.502	193.301	545.502	538.5	196.601	208.401	499.207	956.716	799.631	795.506	870.904	767.903	2043.81	2038.21	1816.51	353.001	315.301	263.201	0.996593	0.00336369	normal	0.703827	0.110033	normal	0.000755413	-2.66272	down	Biological Process: intracellular protein transport (GO:0006886);; Biological Process: vesicle-mediated transport (GO:0016192);; Cellular Component: clathrin coat of coated pit (GO:0030132);; Cellular Component: clathrin coat of trans-Golgi network vesicle (GO:0030130);; Molecular Function: structural molecule activity (GO:0005198)	K04645|TraesCS2A02G058000.1	Endocytosis (ko04144)	--	--	Clathrin light chain [Source:UniProtKB/TrEMBL;Acc:A0A1D5TPA6]
TraesCS2A02G069500.1.cds1	7685.69	5746.32	8217.22	6880.5	9704.03	8364.04	8779.22	7194.92	7477.29	7410.35	8135.13	8348.73	4998.92	5110.92	5053.82	11286.4	10970.6	11723	0.377644	0.204642	normal	0.809601	0.0269861	normal	0.000974759	1.16407	up	Cellular Component: FACT complex (GO:0035101)	--	--	[E]	Amino acid transport and metabolism
TraesCS2A02G074700.1	2665.83	2417.31	4044.71	2979.3	5401.22	4335.62	2240.33	2291.34	2396.69	3026.82	2895.61	3470.31	1934.51	2051.11	1904.31	4362.01	5129.81	5238.72	0.245265	0.478314	normal	0.0347978	0.439033	normal	0.00742159	1.32249	up	Molecular Function: transferase activity, transferring acyl groups (GO:0016746)	K09699|TraesCS2A02G074700.1	Valine, leucine and isoleucine degradation (ko00280);; Propanoate metabolism (ko00640)	[C]	Energy production and conversion	Dihydrolipoamide acetyltransferase component of pyruvate dehydrogenase complex [Source:UniProtKB/TrEMBL;Acc:A0A1D5TLF3]
TraesCS2A02G075800.1	107.701	127.8	103.2	84.9	66.9002	84.9004	60.8008	39.0006	46.5018	1.85001	31.7001	34.2001	10.9	8.10003	10.1	19.7001	26.5001	21.0001	0.0265049	-0.516952	normal	0.112327	-1.11066	normal	0.0155513	1.20744	up	Biological Process: regulation of transcription, DNA-templated (GO:0006355);; Cellular Component: host cell nucleus (GO:0042025);; Molecular Function: DNA binding (GO:0003677)	--	--	--	--
TraesCS2A02G078000.1	3187.24	5608.62	3599.41	4992.8	2205.61	2180.21	8438.61	9401.45	10031.7	6190.55	4187.72	4071.92	5347.32	5985.32	5319.22	2983.21	2699.01	2428.61	0.449915	-0.402342	normal	0.00825669	-0.947717	down	0.00070448	-1.03776	down	Biological Process: biosynthetic process (GO:0009058);; Molecular Function: strictosidine synthase activity (GO:0016844)	K01757|TraesCS2A02G078000.1	Indole alkaloid biosynthesis (ko00901)	[G]	Carbohydrate transport and metabolism
TraesCS2A02G079500.1	114.401	134.4	114	57.1	97.7003	94.5005	194.503	199.903	206.908	100.401	159.801	147.701	332.801	378.601	323.301	124.7	113.1	122.3	0.0819365	-0.541295	normal	0.0656382	-0.559896	normal	0.00431248	-1.52274	down	Biological Process: tricarboxylic acid cycle (GO:0006099);; Molecular Function: oxoglutarate dehydrogenase (succinyl-transferring) activity (GO:0004591);; Molecular Function: thiamine pyrophosphate binding (GO:0030976)	K00164|TraesCS2A02G079500.1	Citrate cycle (TCA cycle) (ko00020);; Carbon metabolism (ko01200)	[C]	Energy production and conversion
TraesCS2A02G088600.1	110.801	140.3	178.701	240	121.6	124.601	167.802	178.303	239.709	264.702	206.501	187.601	692.402	635.102	744.402	170.701	180.4	142.8	0.696182	0.17788	normal	0.492843	0.169404	normal	0.00145496	-2.06866	down	Molecular Function: carboxy-lyase activity (GO:0016831);; Molecular Function: magnesium ion binding (GO:0000287);; Molecular Function: thiamine pyrophosphate binding (GO:0030976)	K01568|TraesCS2A02G088600.1	Glycolysis / Gluconeogenesis (ko00010)	--	--
TraesCS2A02G092800.1	1469.12	1707.21	2656.41	4807	1891.61	1785.81	1663.82	1992.53	2549	3008.52	3037.71	3398.31	27849.7	28532.6	26524.4	3502.11	2423.01	2099.91	0.473636	0.540644	normal	0.0350139	0.605968	normal	1.07e-05	-3.36891	down	Biological Process: cell wall modification (GO:0042545);; Biological Process: pectin catabolic process (GO:0045490);; Cellular Component: cell wall (GO:0005618);; Cellular Component: extracellular region (GO:0005576);; Molecular Function: aspartyl esterase activity (GO:0045330);; Molecular Function: enzyme inhibitor activity (GO:0004857);; Molecular Function: pectinesterase activity (GO:0030599)	K01051|TraesCS2A02G092800.1	Pentose and glucuronate interconversions (ko00040)	--	--	Pectinesterase [Source:UniProtKB/TrEMBL;Acc:A0A1D5TK61]
TraesCS2A02G096000.1	745.708	831.603	1326.7	998	1216.7	1126.01	714.21	870.214	801.331	1038.81	1183.6	1140.1	603.902	615.902	689.102	1281.6	1349.4	1375.4	0.513453	0.202106	normal	0.00643471	0.495096	normal	5.56e-05	1.06956	up	Molecular Function: oxidoreductase activity, acting on the aldehyde or oxo group of donors, NAD or NADP as acceptor (GO:0016620)	K00130|TraesCS2A02G096000.1	Glycine, serine and threonine metabolism (ko00260)	[C]	Energy production and conversion	Aldehyde dehydrogenase 22A1 [Source:Projected from Arabidopsis thaliana (AT3G66658) UniProtKB/Swiss-Prot;Acc:Q0WSF1]
TraesCS2A02G103600.1.cds1	277.403	317.801	348.201	377.5	306.501	315.902	242.403	236.104	234.309	184.001	211.401	250.301	829.203	808.403	706.202	251.401	198.9	222.401	0.567756	0.0839102	normal	0.364663	-0.142659	normal	0.0016651	-1.80081	down	Molecular Function: calcium ion binding (GO:0005509)	K13448|TraesCS2A02G103600.1.cds1	Plant-pathogen interaction (ko04626)	--	--
TraesCS2A02G105400.1	601.107	792.102	557.802	850.2	774.703	630.703	1260.12	1397.02	1407.95	905.007	1280.21	1075.2	3586.11	3551.91	3587.61	874.003	758.102	623.702	0.353086	0.209293	normal	0.116766	-0.318233	normal	0.000493372	-2.24935	down	Cellular Component: integral component of membrane (GO:0016021)	--	--	--	--
TraesCS2A02G105500.1	1078.81	1145.3	2058.51	2895.9	2113.81	1877.61	5166.87	11362.4	10361.7	8885.77	7782.53	7327.53	10811.8	10739.5	10772.4	3349.21	4278.01	3651.01	0.120461	0.685448	normal	0.668983	-0.164338	normal	0.00143642	-1.51906	down	Cellular Component: integral component of membrane (GO:0016021);; Molecular Function: calcium ion binding (GO:0005509)	K01859|TraesCS2A02G105500.1	Flavonoid biosynthesis (ko00941)	--	--
TraesCS2A02G109700.1	8917.6	7391.12	8138.62	6467.8	8347.73	8235.14	6354.78	4525.97	4532.68	4690.83	4782.72	4817.22	3273.31	3160.21	3300.81	7615.83	7265.32	7976.42	0.572202	-0.0848692	normal	0.601431	-0.109104	normal	0.00151454	1.23152	up	Molecular Function: flavin adenine dinucleotide binding (GO:0050660);; Molecular Function: oxidoreductase activity, acting on the CH-CH group of donors (GO:0016627)	K00249|TraesCS2A02G109700.1	Fatty acid degradation (ko00071);; Valine, leucine and isoleucine degradation (ko00280);; Fatty acid metabolism (ko01212)	[I]	Lipid transport and metabolism	Probable acyl-CoA dehydrogenase IBR3 [Source:Projected from Arabidopsis thaliana (AT3G06810) UniProtKB/Swiss-Prot;Acc:Q8RWZ3]
TraesCS2A02G110600.2	1639.72	1850.01	1513.1	1289.2	1439.31	1461.91	1275.42	991.416	1015.54	958.207	999.704	1142.4	549.702	583.902	551.302	1535.41	1383.1	1473	0.0915748	-0.255652	normal	0.605641	-0.082324	normal	0.00142183	1.38205	up	Cellular Component: cell (GO:0005623);; Cellular Component: cell part (GO:0044464);; Cellular Component: cellular_component (GO:0005575);; Cellular Component: intracellular (GO:0005622);; Cellular Component: intracellular membrane-bounded organelle (GO:0043231);; Cellular Component: intracellular organelle (GO:0043229);; Cellular Component: intracellular part (GO:0044424);; Cellular Component: me…	--	--	--	--
TraesCS2A02G114000.1	2809.83	2486.61	3189.51	3576.3	6537.92	5155.13	2770.24	3957.67	3729.34	3735.63	5425.22	5115.02	9769.73	9560.43	9682.63	4915.22	4059.51	4447.41	0.111311	0.847491	normal	0.123296	0.449076	normal	0.00136872	-1.11207	down	Biological Process: biological regulation (GO:0065007);; Biological Process: biological_process (GO:0008150);; Biological Process: cellular component organization (GO:0016043);; Biological Process: cellular component organization or biogenesis (GO:0071840);; Biological Process: cellular process (GO:0009987);; Biological Process: developmental growth (GO:0048589);; Biological Process: developmenta…	--	--	--	--
TraesCS2A02G114300.1.cds1	2410.03	3023.01	1767.31	2478.9	1007.7	1089.11	2321.43	1860.83	2285.39	2095.92	1811.71	1531.81	474.902	487.402	421.001	1138.5	975.802	891.103	0.223138	-0.65407	normal	0.194868	-0.249786	normal	0.0125676	1.11944	up	Biological Process: ribosomal large subunit biogenesis (GO:0042273);; Biological Process: ribosome assembly (GO:0042255);; Cellular Component: nucleolus (GO:0005730);; Cellular Component: preribosome, large subunit precursor (GO:0030687);; Molecular Function: RNA binding (GO:0003723)	--	--	--	--	60S ribosome subunit biogenesis protein NIP7 homolog [Source:UniProtKB/TrEMBL;Acc:W5BKZ9]
TraesCS2A02G120800.1	152.102	159.4	248.101	431.7	134.5	155.301	126.902	134.002	177.307	203.801	182.901	223.501	2276.11	2568.91	2349.11	318.301	166.3	150.5	0.637223	0.366598	normal	0.0476525	0.477665	normal	0.000120763	-3.50176	down	Biological Process: polysaccharide catabolic process (GO:0000272);; Molecular Function: amylopectin maltohydrolase activity (GO:0102229);; Molecular Function: beta-amylase activity (GO:0016161)	K01177|TraesCS2A02G120800.1	Starch and sucrose metabolism (ko00500)	[G]	Carbohydrate transport and metabolism	Beta-amylase [Source:UniProtKB/TrEMBL;Acc:A0A1D5TL23]
TraesCS2A02G123800.1	878.61	966.703	1271.2	2064.7	835.203	832.404	1601.42	1909.33	1590.36	1782.61	1909.61	1668.61	8487.03	7763.53	9252.33	1536.51	1289.6	1274.8	0.672209	0.260133	normal	0.533758	0.0716432	normal	0.00269664	-2.63664	down	Molecular Function: 4-alpha-glucanotransferase activity (GO:0004134);; Molecular Function: starch binding (GO:2001070)	K00705|TraesCS2A02G123800.1	Starch and sucrose metabolism (ko00500)	[G]	Carbohydrate transport and metabolism	4-alpha-glucanotransferase DPE2 [Source:Projected from Arabidopsis thaliana (AT2G40840) UniProtKB/Swiss-Prot;Acc:Q8RXD9]
TraesCS2A02G125100.1	323.404	274.201	422.201	474.1	290.501	290.101	343.605	431.207	368.514	468.503	456.602	429.202	1423.5	1533.51	1463	404.301	279.701	258.501	0.885251	0.0485417	normal	0.0976986	0.244318	normal	6.98e-05	-2.22948	down	Molecular Function: heme binding (GO:0020037);; Molecular Function: iron ion binding (GO:0005506);; Molecular Function: monooxygenase activity (GO:0004497);; Molecular Function: oxidoreductase activity, acting on paired donors, with incorporation or reduction of molecular oxygen (GO:0016705)	--	--	--	--
TraesCS2A02G134100.1	260.803	325.501	483.801	364.4	201.001	172.801	206.303	156.603	158.906	138.401	132.301	150.201	59.4002	71.4002	63.3002	150.701	168.8	178.401	0.283255	-0.535666	normal	0.164467	-0.310044	normal	0.00219145	1.35906	up	Biological Process: beta-glucan biosynthetic process (GO:0051274);; Biological Process: beta-glucan metabolic process (GO:0051273);; Biological Process: biological regulation (GO:0065007);; Biological Process: biological_process (GO:0008150);; Biological Process: biosynthetic process (GO:0009058);; Biological Process: carbohydrate biosynthetic process (GO:0016051);; Biological Process: carbohydra…	--	--	--	--
TraesCS2A02G143100.1.cds1	2964.93	3385.41	5765.82	5257.7	8467.43	5896.93	3073.14	2834.95	2890.31	4836.84	4674.02	5638.92	2472.71	2902.41	2745.41	10657.4	14144.2	15055.3	0.130273	0.695544	normal	0.0151334	0.783983	normal	0.0150341	2.29519	up	Molecular Function: hydrolase activity (GO:0016787)	K14493|TraesCS2A02G143100.1.cds1	Plant hormone signal transduction (ko04075)	[I]	Lipid transport and metabolism
TraesCS2A02G144200.1	10384.9	10215.2	11355.9	12098.7	10958.4	9696.65	14250.6	18122.3	19230.2	15452	12813.1	13417.2	20915.9	23578.2	20259.1	11277.8	11527.4	10914.2	0.755612	0.0355712	normal	0.147063	-0.308027	normal	0.00797857	-0.941367	down	--	--	--	[R]	General function prediction only	GAMMA CA2 [Source:Projected from Arabidopsis thaliana (AT1G47260) UniProtKB/TrEMBL;Acc:A0A178WI45]
TraesCS2A02G147500.1	3629.34	4301.61	4765.81	4496.8	6867.72	4985.83	4079.75	3639.86	3437.13	4340.93	3950.12	4604.32	3041.81	3423.01	3231.61	10073.6	7683.12	8022.32	0.229161	0.36486	normal	0.0970591	0.208936	normal	0.0171613	1.41067	up	Cellular Component: cytosol (GO:0005829);; Molecular Function: pyroglutamyl-peptidase activity (GO:0016920)	--	--	[O]	Posttranslational modification, protein turnover, chaperones
TraesCS2A02G149700.1	3343.54	2877.21	2976.91	2257.9	2254.31	2309.61	2180.73	2064.93	2310.89	1971.21	1811.31	2175.81	1070.2	1235.7	1039.3	2609.51	2221.21	2234.81	0.028955	-0.43111	normal	0.201823	-0.138029	normal	0.00366505	1.0787	up	Biological Process: ER to Golgi vesicle-mediated transport (GO:0006888);; Biological Process: Golgi to vacuole transport (GO:0006896);; Biological Process: intra-Golgi vesicle-mediated transport (GO:0006891);; Biological Process: protein targeting to vacuole (GO:0006623);; Biological Process: retrograde transport, endosome to Golgi (GO:0042147);; Biological Process: retrograde vesicle-mediated tr…	--	--	--	--	NPSN13 [Source:UniProtKB/TrEMBL;Acc:J7JUM4]
TraesCS2A02G155600.1	3896.84	3380.01	5451.42	4470.4	7045.33	5534.33	4375.16	3841.96	3752.25	4733.43	5537.42	5350.42	3986.91	3823.91	4159.91	9188.53	8410.52	9154.13	0.214844	0.42174	normal	0.0189762	0.384166	normal	0.000876239	1.1602	up	Cellular Component: endoplasmic reticulum membrane (GO:0005789);; Cellular Component: integral component of membrane (GO:0016021)	--	--	--	--
TraesCS2A02G159300.1	83.6009	92.1003	161.8	103.9	56.0002	56.2003	80.1011	104.502	106.804	108.001	68.6003	83.4003	148.3	186.401	149.8	69.0002	54.7001	34.3001	0.252764	-0.643193	normal	0.508372	-0.164516	normal	0.00285987	-1.61657	down	Molecular Function: 4-alpha-glucanotransferase activity (GO:0004134);; Molecular Function: beta-maltose 4-alpha-glucanotransferase activity (GO:0102500)	K00705|TraesCS2A02G159300.1	Starch and sucrose metabolism (ko00500)	[G]	Carbohydrate transport and metabolism	4-alpha-glucanotransferase [Source:UniProtKB/TrEMBL;Acc:A0A1D5TL26]
TraesCS2A02G159500.1.cds1	211.102	272.201	420.601	405.3	465.402	372.402	293.004	251.304	248.01	410.703	555.302	487.902	309.401	299.301	317.101	898.803	913.102	852.802	0.203046	0.459704	normal	0.024142	0.875784	normal	0.00044568	1.5252	up	Molecular Function: oxidoreductase activity (GO:0016491)	--	--	[H]	Coenzyme transport and metabolism
TraesCS2A02G161700.1.cds1	126.001	145.3	323.601	301.4	808.203	499.803	156.802	182.903	176.307	351.403	413.002	564.302	452.502	438.102	470.502	1681.31	1675	2029.71	0.135256	1.4358	normal	0.0484874	1.36455	normal	0.00725254	1.98444	up	--	--	--	--	--
TraesCS2A02G170200.1	2585.03	2677.31	3616.31	2797.9	4392.12	3402.92	2232.93	1868.73	2024.08	2862.52	2735.01	2953.41	1599.81	1850.21	1813.41	8122.33	6889.52	7951.22	0.378251	0.25469	normal	0.00543783	0.4812	normal	0.00316528	2.12524	up	Biological Process: biosynthetic process (GO:0009058);; Molecular Function: strictosidine synthase activity (GO:0016844)	--	--	[G]	Carbohydrate transport and metabolism
TraesCS2A02G174700.1.cds1	556.706	700.602	366.701	433.1	436.702	392.902	909.812	901.815	922.136	578.004	687.103	608.102	630.002	705.402	592.702	369.001	332.701	291.101	0.33863	-0.363044	normal	0.0106772	-0.545376	normal	0.00244256	-0.957606	down	--	--	--	--	--
TraesCS2A02G183900.1	325.304	655.402	403.701	434.6	282.201	274.301	754.01	793.313	761.73	424.403	526.002	456.802	185.201	209.701	182.601	402.501	476.601	390.401	0.327259	-0.482162	normal	0.00439885	-0.714466	normal	0.00829472	1.13637	up	--	K14487|TraesCS2A02G183900.1	Plant hormone signal transduction (ko04075)	[H]	Coenzyme transport and metabolism
TraesCS2A02G191700.1	1031.61	1111.2	1593.2	1444.3	1335.5	1276.11	831.611	698.111	717.628	1029.71	1013.7	1133.3	610.902	654.002	586.002	1518.01	1268.2	1385.3	0.610503	0.118524	normal	0.00539333	0.499311	normal	0.0056108	1.17234	up	Molecular Function: transferase activity, transferring acyl groups other than amino-acyl groups (GO:0016747)	K15400|TraesCS2A02G191700.1	Cutin, suberine and wax biosynthesis (ko00073)	--	--
TraesCS2A02G192000.1	1131.51	970.203	1448.4	1058	1247.8	1181.01	819.311	664.311	653.425	950.607	913.104	953.404	468.302	436.902	424.801	916.503	1002.8	1069.7	0.898957	-0.0259599	normal	0.0448639	0.398599	normal	0.00376291	1.16824	up	Molecular Function: RNA binding (GO:0003723)	--	--	--	--
TraesCS2A02G197900.1	11864.4	9087.83	12090.9	9695.9	15689.1	15286.7	10070.3	11412.1	12658.9	12282.2	10581.3	13929.9	4840.22	5114.32	4717.82	10351.2	9864.52	9205.23	0.325921	0.29967	normal	0.511808	0.107928	normal	0.00198489	1.00375	up	Biological Process: translation (GO:0006412)	--	--	[J]	Translation, ribosomal structure and biogenesis	Ribosome-recycling factor, chloroplastic [Source:Projected from Arabidopsis thaliana (AT3G63190) UniProtKB/Swiss-Prot;Acc:Q9M1X0]
TraesCS2A02G198000.1	1216.11	1488.7	2251.11	2233	4648.92	3067.02	1686.82	1816.83	1984.48	3067.92	3204.91	4445.12	2337.61	2106.81	2810.11	7698.83	8249.72	8203.22	0.129022	1.00539	normal	0.0529194	0.965643	normal	3.89e-05	1.73518	up	Molecular Function: electron transfer activity (GO:0009055)	--	--	--	--
TraesCS2A02G199600.1.cds1	4222.45	4028.01	6183.32	7758.5	7059.13	8789.24	6040.38	7055.02	9160.16	9022.67	10105.1	11034.5	23638.1	19360	22571.1	8977.83	10732.7	8345.12	0.0267055	0.709758	normal	0.0841752	0.438584	normal	0.00291388	-1.22472	down	Biological Process: anatomical structure development (GO:0048856);; Biological Process: biological regulation (GO:0065007);; Biological Process: biological_process (GO:0008150);; Biological Process: developmental process (GO:0032502);; Biological Process: developmental process involved in reproduction (GO:0003006);; Biological Process: flower development (GO:0009908);; Biological Process: multice…	--	--	--	--	Polygalacturonase-inhibiting protein, Inhibitor of fungal polygalacturonase, Regulation of floral organ numbe [Source: Projected from Oryza sativa (Os07g0568700)]
TraesCS2A02G204400.1	296.103	277.401	551.602	371.7	769.703	675.503	384.605	336.406	267.01	359.003	447.902	489.302	189.301	230.301	205.901	640.102	729.302	787.002	0.2031	0.691423	normal	0.117308	0.391682	normal	0.00434556	1.78554	up	Molecular Function: NAD+ kinase activity (GO:0003951)	K04718|TraesCS2A02G204400.1	Sphingolipid metabolism (ko00600)	--	--
TraesCS2A02G206200.1	1415.32	1332.7	1636.4	1453.1	3011.21	2443.81	1415.72	1751.33	1440.46	2003.21	4614.52	2970.51	770.903	688.802	840.203	355.701	480.301	326.701	0.202308	0.655906	normal	0.158828	1.05728	normal	0.00421249	-0.984093	down	Biological Process: photosynthesis, light harvesting in photosystem I (GO:0009768);; Biological Process: protein-chromophore linkage (GO:0018298);; Biological Process: response to light stimulus (GO:0009416);; Cellular Component: chloroplast envelope (GO:0009941);; Cellular Component: chloroplast thylakoid membrane (GO:0009535);; Cellular Component: integral component of membrane (GO:0016021);; C…	K08915|TraesCS2A02G206200.1	Photosynthesis - antenna proteins (ko00196)	--	--	Chlorophyll a-b binding protein, chloroplastic [Source:UniProtKB/TrEMBL;Acc:A0A1D5V1G5]
TraesCS2A02G215000.1	41198.8	39363.9	27121.7	30385.7	32605.9	35874.6	21776.9	19031.3	21436.8	22358.9	22613.8	29639.5	8841.33	9634.33	8757.03	18920.8	19316.1	16067.2	0.583634	-0.12326	normal	0.219748	0.261452	normal	0.00876799	0.995723	up	Biological Process: photosynthesis (GO:0015979);; Cellular Component: extrinsic component of membrane (GO:0019898);; Cellular Component: photosystem II oxygen evolving complex (GO:0009654);; Molecular Function: calcium ion binding (GO:0005509)	K08901|TraesCS2A02G215000.1	Photosynthesis (ko00195)	--	--
TraesCS2A02G215100.1	2297.43	3292.61	5480.72	5865	10865.1	8153.54	4550.36	3639.66	4377.37	10454	11907.2	16535.6	3684.61	4599.92	4044.21	19967.3	17916.3	18390.8	0.0654741	1.16845	normal	0.0383231	1.62997	normal	0.000401998	2.19045	up	Biological Process: polysaccharide catabolic process (GO:0000272);; Molecular Function: amylopectin maltohydrolase activity (GO:0102229);; Molecular Function: beta-amylase activity (GO:0016161)	K01177|TraesCS2A02G215100.1	Starch and sucrose metabolism (ko00500)	[G]	Carbohydrate transport and metabolism	Beta-amylase [Source:UniProtKB/TrEMBL;Acc:A0A1D5TQ63]
TraesCS2A02G219400.1	334.504	245.001	563.902	563.4	300.901	340.002	392.905	558.409	584.723	617.505	490.002	440.502	1906.21	1813.81	1739.21	513.602	393.901	504.101	0.879338	0.0748601	normal	0.962601	0.0112001	normal	3.83e-05	-1.95136	down	Biological Process: activation of GTPase activity (GO:0090630);; Biological Process: amide transport (GO:0042886);; Biological Process: biological regulation (GO:0065007);; Biological Process: biological_process (GO:0008150);; Biological Process: cellular localization (GO:0051641);; Biological Process: cellular macromolecule localization (GO:0070727);; Biological Process: cellular protein localiz…	--	--	--	--
TraesCS2A02G225700.1	64.1007	54.0002	77.0002	207.8	68.7002	68.7003	56.1007	108.702	108.504	139.901	179.201	180.801	1835.31	1976.31	1791.71	431.701	125.7	152.2	0.393511	0.823213	normal	0.0294943	0.871126	normal	0.000526708	-2.9812	down	--	--	--	--	--
TraesCS2A02G227300.1	1197.41	1587.8	2459.21	4600.7	1407.7	1440.61	2129.73	4298.67	4347.47	4588.93	3415.61	4193.42	27016	33426.2	25091.5	3024.11	2064.1	1731.71	0.568107	0.506264	normal	0.600854	0.178836	normal	0.00794146	-3.64867	down	Biological Process: actin filament depolymerization (GO:0030042);; Cellular Component: actin cytoskeleton (GO:0015629);; Molecular Function: actin binding (GO:0003779)	--	--	--	--
TraesCS2A02G227500.1	5730.36	5155.72	3249.61	3430	3503.01	2029.61	5543.37	4371.17	4703.88	3203.22	2784.91	2444.01	2051.61	1987.51	2102.71	4242.71	4008.11	4385.71	0.137123	-0.657349	normal	0.011571	-0.793817	normal	0.00124814	1.04086	up	Biological Process: translation (GO:0006412);; Cellular Component: ribosome (GO:0005840);; Molecular Function: structural constituent of ribosome (GO:0003735)	K02877|TraesCS2A02G227500.1	Ribosome (ko03010)	[J]	Translation, ribosomal structure and biogenesis	Ribosomal protein L15 [Source:UniProtKB/TrEMBL;Acc:W5B2F5]
TraesCS2A02G233500.1	791.909	767.302	396.001	354.1	369.201	351.302	611.908	468.008	616.824	337.702	440.402	502.702	335.501	472.302	342.001	1022.9	806.002	796.702	0.148702	-0.863522	normal	0.113104	-0.405713	normal	0.00833005	1.19126	up	Biological Process: anatomical structure development (GO:0048856);; Biological Process: anatomical structure morphogenesis (GO:0009653);; Biological Process: biological regulation (GO:0065007);; Biological Process: biological_process (GO:0008150);; Biological Process: cellular process (GO:0009987);; Biological Process: developmental process (GO:0032502);; Biological Process: gene silencing (GO:00…	--	--	--	--
TraesCS2A02G234200.2	19351.1	18390	22417.6	22766.2	22221.2	19815.1	29260.8	30108.5	27146.2	28528.1	25380.8	24191.3	49683.2	46539.6	52723.8	26686.8	23795	23561	0.369131	0.107277	normal	0.157128	-0.147631	normal	0.000933339	-1.00836	down	Cellular Component: mitochondrial inner membrane (GO:0005743);; Cellular Component: respiratory chain (GO:0070469);; Molecular Function: 4 iron, 4 sulfur cluster binding (GO:0051539);; Molecular Function: FMN binding (GO:0010181);; Molecular Function: NAD binding (GO:0051287);; Molecular Function: NADH dehydrogenase (ubiquinone) activity (GO:0008137);; Molecular Function: metal ion binding (GO:00…	K03942|TraesCS2A02G234200.2	Oxidative phosphorylation (ko00190)	[C]	Energy production and conversion	NADH dehydrogenase [ubiquinone] flavoprotein 1, mitochondrial [Source:UniProtKB/TrEMBL;Acc:A0A341PZN7]
TraesCS2A02G237400.1	4099.85	3409.01	3041.61	2617.9	1913.61	2381.51	1875.93	1390.22	1562.16	1639.61	1576.81	1613.81	739.702	780.503	688.302	1884.61	1928	2044.31	0.0382441	-0.609919	normal	0.996838	0.000572491	normal	0.000146033	1.40707	up	Molecular Function: RNA binding (GO:0003723);; Molecular Function: zinc ion binding (GO:0008270)	K12885|TraesCS2A02G237400.1	Spliceosome (ko03040)	[J]	Translation, ribosomal structure and biogenesis
TraesCS2A02G238900.1	3919.54	4285.21	4730.31	4754.3	5763.92	4843.82	4271.56	3903.26	3795.15	4289.23	4772.82	5011.62	3640.91	3576.31	3757.11	9090.13	9067.52	9509.23	0.119097	0.248082	normal	0.0602818	0.233579	normal	0.000164391	1.33403	up	Cellular Component: integral component of membrane (GO:0016021)	--	--	--	--
TraesCS2A02G240200.1	7865.49	7613.72	6246.52	5920.6	6817.22	6529.53	5579.67	4578.98	4652.78	4742.53	4690.12	5143.12	2598.01	2661.91	2788.91	5777.72	5362.41	5405.72	0.244168	-0.173246	normal	0.839039	-0.0231384	normal	0.000531166	1.03962	up	Molecular Function: kinase activity (GO:0016301);; Molecular Function: magnesium ion binding (GO:0000287);; Molecular Function: potassium ion binding (GO:0030955);; Molecular Function: pyruvate kinase activity (GO:0004743)	K00873|TraesCS2A02G240200.1	Glycolysis / Gluconeogenesis (ko00010);; Purine metabolism (ko00230);; Pyruvate metabolism (ko00620);; Carbon metabolism (ko01200);; Biosynthesis of amino acids (ko01230)	[G]	Carbohydrate transport and metabolism	Pyruvate kinase [Source:UniProtKB/TrEMBL;Acc:A0A341PZW7]
TraesCS2A02G242800.1	436.105	440.101	613.202	585.3	526.602	576.903	539.707	495.708	449.317	378.703	658.003	593.602	290.401	275.101	306.001	645.402	667.402	723.002	0.374641	0.181263	normal	0.630206	0.134941	normal	0.0012421	1.22402	up	--	--	--	--	--
TraesCS2A02G249100.1	1293.71	1195.8	1411.4	1240.9	2636.71	1690.81	1533.82	1715.73	1644.96	1966.71	2320.21	2629.91	2093.51	2241.91	2128.71	4910.12	4527.91	4806.51	0.308315	0.513452	normal	0.0630802	0.498947	normal	0.000553505	1.13988	up	Biological Process: intracellular sterol transport (GO:0032366)	--	--	--	--
TraesCS2A02G252800.1	5774.57	6844.82	3950.71	5973.2	7698.93	7042.34	5233.37	4760.38	5258.9	5215.54	5525.32	5935.32	2632.01	2969.91	2753.11	5899.72	5391.71	5896.72	0.24779	0.322056	normal	0.151085	0.128729	normal	0.000424236	1.0407	up	Cellular Component: chloroplast (GO:0009507);; Molecular Function: ferredoxin-NADP+ reductase activity (GO:0004324)	K02641|TraesCS2A02G252800.1	Photosynthesis (ko00195)	[P]	Inorganic ion transport and metabolism	Ferredoxin--NADP reductase, chloroplastic [Source:UniProtKB/TrEMBL;Acc:A0A341Q0C9]
TraesCS2A02G254800.2	229.903	235.401	362.101	241.4	363.701	285.801	299.404	246.604	259.91	273.802	269.901	295.301	192.401	152.201	173.001	380.701	372.701	339.501	0.725542	0.106675	normal	0.578536	0.0580449	normal	0.000377213	1.07825	up	--	--	--	--	--
TraesCS2A02G255100.1	1980.82	2333.81	2976.91	3538.3	1948.01	1947.41	5270.97	5757.89	5409.91	5804.14	4758.92	4252.32	7935.63	7796.13	7807.23	2925.11	2925.31	2568.91	0.942342	0.0278605	normal	0.359097	-0.150007	normal	0.000122682	-1.48328	down	Biological Process: electron transport chain (GO:0022900);; Biological Process: tricarboxylic acid cycle (GO:0006099);; Cellular Component: mitochondrial inner membrane (GO:0005743);; Molecular Function: flavin adenine dinucleotide binding (GO:0050660);; Molecular Function: succinate dehydrogenase (ubiquinone) activity (GO:0008177)	K00234|TraesCS2A02G255100.1	Citrate cycle (TCA cycle) (ko00020);; Oxidative phosphorylation (ko00190);; Carbon metabolism (ko01200)	[C]	Energy production and conversion	Succinate dehydrogenase [ubiquinone] flavoprotein subunit, mitochondrial [Source:UniProtKB/TrEMBL;Acc:A0A341Q3G0]
TraesCS2A02G256300.2	81.6009	86.3003	107.9	263.4	64.6002	65.4003	112.902	205.103	235.509	249.402	205.101	199.001	1363.5	1508.41	1307.9	495.102	99.0002	110.2	0.614368	0.512369	normal	0.472934	0.239575	normal	0.00501976	-2.56917	down	--	--	--	--	--
TraesCS2A02G256900.1	2331.63	2568.41	3771.91	4381.2	2159.31	2292.71	6324.48	10111.7	9339.56	9783.17	10212.5	8967.23	9341.23	11765.7	10340.4	4207.81	3614.11	3272.71	0.952973	0.0265836	normal	0.459603	0.168196	normal	0.00507593	-1.50308	down	Biological Process: RNA processing (GO:0006396);; Cellular Component: nucleus (GO:0005634);; Cellular Component: ribonucleoprotein complex (GO:1990904);; Molecular Function: RNA binding (GO:0003723)	--	--	--	--
TraesCS2A02G263500.1	239.003	281.501	499.201	490.2	195.101	196.801	177.002	179.403	168.607	360.503	184.201	216.001	187.701	199.801	183.601	628.802	591.001	557.502	0.736789	-0.209135	normal	0.284338	0.534986	normal	0.00166862	1.63787	up	Biological Process: hydrogen peroxide catabolic process (GO:0042744);; Biological Process: response to oxidative stress (GO:0006979);; Cellular Component: extracellular region (GO:0005576);; Molecular Function: heme binding (GO:0020037);; Molecular Function: metal ion binding (GO:0046872);; Molecular Function: peroxidase activity (GO:0004601)	K00430|TraesCS2A02G263500.1	Phenylpropanoid biosynthesis (ko00940)	--	--	Peroxidase [Source:UniProtKB/TrEMBL;Acc:A0A341Q2T1]
TraesCS2A02G268800.1	4947.96	8588.53	6642.52	8945.2	6819.62	6110.23	21687	26441.5	26020.4	20492.7	18227.2	17514.1	17980.6	17724.3	16556.9	8235.03	8873.02	7715.22	0.698474	0.116432	normal	0.0381767	-0.398986	normal	0.000121827	-1.07406	down	Biological Process: pyridoxal phosphate biosynthetic process (GO:0042823);; Molecular Function: catalytic activity (GO:0003824)	K06215|TraesCS2A02G268800.1	Vitamin B6 metabolism (ko00750)	[H]	Coenzyme transport and metabolism
TraesCS2A02G272900.1	25317	15944.4	24147.9	13916.1	17209.3	13229.1	6995.49	5848.2	6122.24	7434.75	5845.72	7724.13	3249.31	3988.11	3846.21	17441.4	18199.1	23118	0.126347	-0.560418	normal	0.385298	0.147296	normal	0.0113173	2.40637	up	Molecular Function: catalytic activity (GO:0003824)	K01904|TraesCS2A02G272900.1	Ubiquinone and other terpenoid-quinone biosynthesis (ko00130);; Phenylpropanoid biosynthesis (ko00940)	--	--	4-coumarate--CoA ligase-like 1 [Source:Projected from Arabidopsis thaliana (AT1G62940) UniProtKB/Swiss-Prot;Acc:Q9LQ12]
TraesCS2A02G273100.1	1228.51	1271.2	2423.71	2459.8	5237.52	3181.02	1869.22	2046.03	2136.88	2637.42	2655.71	2975.41	1860.81	1941.81	1836.31	4260.31	3833.11	3794.61	0.124686	1.14372	normal	0.00718479	0.450187	normal	0.00373843	1.07602	up	Molecular Function: cysteine-type peptidase activity (GO:0008234)	K01373|TraesCS2A02G273100.1	Plant-pathogen interaction (ko04626)	[O]	Posttranslational modification, protein turnover, chaperones
TraesCS2A02G276100.1	3962.14	3132.81	4198.81	2527.1	645.602	1640.11	3127.14	2588.54	2624.7	2000.11	1657.61	1327.51	851.003	911.003	747.302	264.701	302.501	248.101	0.0369736	-1.23058	normal	0.0130692	-0.742455	normal	0.00367033	-1.62188	down	Biological Process: translation (GO:0006412);; Cellular Component: ribosome (GO:0005840);; Molecular Function: structural constituent of ribosome (GO:0003735)	K02995|TraesCS2A02G276100.1	Ribosome (ko03010)	[J]	Translation, ribosomal structure and biogenesis	40S ribosomal protein S8 [Source:UniProtKB/TrEMBL;Acc:A0A1D5T837]
TraesCS2A02G277900.1	2535.13	1940.91	3255.81	2597.4	2201.51	2511.81	1604.62	1445.62	1362.85	1864.71	1841.01	1901.71	944.503	946.203	898.403	2144.51	2179.01	2289.21	0.753408	-0.080799	normal	0.0247142	0.345548	normal	0.000355838	1.24544	up	Molecular Function: oxidoreductase activity (GO:0016491)	K00224|TraesCS2A02G277900.1	alpha-Linolenic acid metabolism (ko00592)	--	--
TraesCS2A02G279600.1	88.101	94.1003	110.9	150.7	50.5002	67.8003	102.301	130.402	124.005	91.3007	119.801	106.1	186.401	172.201	181.501	71.7002	72.6002	63.0002	0.821548	-0.123792	normal	0.328203	-0.169345	normal	5.39e-05	-1.38151	down	Biological Process: lipid metabolic process (GO:0006629);; Molecular Function: lipase activity (GO:0016298)	--	--	--	--
TraesCS2A02G282400.1.cds1	1129.51	1116.5	1278.9	1141.4	490.302	633.603	404.005	330.005	355.914	451.703	325.201	345.501	219.701	253.201	210.101	489.202	445.801	481.601	0.160452	-0.637885	normal	0.824124	0.0423663	normal	0.000198159	1.05247	up	Biological Process: mRNA splicing, via spliceosome (GO:0000398);; Molecular Function: pre-mRNA branch point binding (GO:0045131);; Molecular Function: zinc ion binding (GO:0008270)	--	--	[J]	Translation, ribosomal structure and biogenesis
TraesCS2A02G284300.1	371.104	318.301	551.602	320.5	713.403	452.102	451.506	373.606	394.215	439.603	406.302	481.902	197.501	223.901	222.101	401.501	509.101	486.101	0.5851	0.259928	normal	0.321386	0.12296	normal	0.0122912	1.11801	up	Biological Process: mRNA splicing, via spliceosome (GO:0000398);; Cellular Component: small nucleolar ribonucleoprotein complex (GO:0005732);; Cellular Component: spliceosomal complex (GO:0005681);; Molecular Function: RNA binding (GO:0003723)	K12625|TraesCS2A02G284300.1	RNA degradation (ko03018);; Spliceosome (ko03040)	[K]	Transcription
TraesCS2A02G285900.1	142.402	170.901	203.401	254.6	190.301	164.801	189.603	216.604	216.108	229.702	229.701	213.401	893.103	768.403	736.302	228.201	264.201	239.701	0.395424	0.238769	normal	0.197073	0.112541	normal	0.00544682	-1.7116	down	Biological Process: lipid metabolic process (GO:0006629);; Molecular Function: phosphoric diester hydrolase activity (GO:0008081)	K18696|TraesCS2A02G285900.1	Glycerophospholipid metabolism (ko00564)	[I]	Lipid transport and metabolism
TraesCS2A02G286600.1.cds1	274.603	329.901	126.3	158	48.2002	90.1005	247.903	334.105	317.012	168.801	99.0004	117	55.7002	41.2001	50.0002	24.0001	15.7	14.3	0.124669	-1.30242	normal	0.00800803	-1.22424	down	0.00537849	-1.4438	down	--	--	--	--	--
TraesCS2A02G288200.1	7456.18	5460.22	7326.62	5933.7	3529.01	4124.92	7872.01	7991.23	7073.57	6359.35	5423.72	4655.32	10955.9	10462.2	10274.7	4462.62	3967.51	4009.11	0.0847211	-0.575131	normal	0.0282847	-0.480596	normal	2.49e-05	-1.34926	down	Cellular Component: mitochondrial inner membrane (GO:0005743);; Cellular Component: respiratory chain (GO:0070469);; Molecular Function: 2 iron, 2 sulfur cluster binding (GO:0051537);; Molecular Function: ubiquinol-cytochrome-c reductase activity (GO:0008121)	K00411|TraesCS2A02G288200.1	Oxidative phosphorylation (ko00190)	[C]	Energy production and conversion
TraesCS2A02G288300.1	2622.83	3134.01	1412.9	2111.6	2173.51	2291.41	1846.92	1307.82	1444.46	1276.11	1265.41	1470.11	703.402	745.603	697.202	1563.41	1428.5	1562.2	0.736355	-0.124597	normal	0.35382	-0.197199	normal	0.00131648	1.08538	up	Biological Process: protein glycosylation (GO:0006486);; Molecular Function: transferase activity, transferring glycosyl groups (GO:0016757)	--	--	--	--
TraesCS2A02G288400.1	1423.22	1610.1	2653.31	3882.2	1626.41	1653.31	4652.06	7668.33	6191.34	5466.54	5226.12	4693.52	16486.4	18937.6	14112.3	3192.31	2593.41	2171.61	0.599526	0.332772	normal	0.354211	-0.266805	normal	0.00777147	-2.63813	down	Cellular Component: extracellular space (GO:0005615)	--	--	--	--	F8-1 [Source:UniProtKB/TrEMBL;Acc:W5AW87]
TraesCS2A02G289300.1	349.704	325.301	419.101	319	528.702	557.703	226.203	208.103	185.807	212.902	354.701	350.301	190.301	167.801	172.401	657.302	634.101	655.102	0.300915	0.361233	normal	0.160131	0.565811	normal	1.33e-06	1.87546	up	Cellular Component: integral component of membrane (GO:0016021);; Molecular Function: potassium ion transmembrane transporter activity (GO:0015079)	--	--	[P]	Inorganic ion transport and metabolism	Potassium transporter [Source:UniProtKB/TrEMBL;Acc:A0A1D6DBH3]
TraesCS2A02G290800.1	836.409	886.903	1802.81	1578.9	2752.41	1698.31	952.013	814.113	812.032	1622.91	1102.6	1466.41	824.703	885.903	879.703	2987.91	3460.11	4081.01	0.164166	0.773986	normal	0.0628186	0.701271	normal	0.0137464	2.02318	up	--	--	--	--	--
TraesCS2A02G298400.1	456.105	553.302	759.602	760.9	682.502	555.503	802.311	1196.12	1104.34	1311.11	1125.1	891.203	2541.91	2308.51	2620.21	672.502	612.401	608.902	0.521193	0.176269	normal	0.682402	0.100845	normal	0.00170028	-1.97994	down	Biological Process: biological_process (GO:0008150);; Biological Process: response to chemical (GO:0042221);; Biological Process: response to cytokinin (GO:0009735);; Biological Process: response to endogenous stimulus (GO:0009719);; Biological Process: response to hormone (GO:0009725);; Biological Process: response to organic substance (GO:0010033);; Biological Process: response to stimulus (GO:…	--	--	--	--
TraesCS2A02G300100.3	2120.72	2282.01	1933.71	2380.8	1697.71	1860.01	1885.03	1852.23	1870.97	1975.81	2096.01	1975.51	4054.11	4108.61	4301.41	1973.91	1704.2	1525.6	0.604783	-0.0935695	normal	0.0606707	0.108753	normal	0.000363137	-1.26017	down	Biological Process: Golgi to plasma membrane transport (GO:0006893);; Biological Process: exocytosis (GO:0006887);; Biological Process: protein transport (GO:0015031);; Cellular Component: exocyst (GO:0000145)	--	--	--	--
TraesCS2A02G304300.1	4539.65	3992.21	4886.01	3689	4801.12	3878.22	4682.76	3783.56	3422.43	3626.13	4676.62	4294.82	3911.41	3654.91	4018.01	8675.73	8671.32	10522.6	0.465562	-0.117505	normal	0.652195	0.0835467	normal	0.0108336	1.26652	up	Biological Process: cell redox homeostasis (GO:0045454);; Cellular Component: integral component of membrane (GO:0016021)	K09580|TraesCS2A02G304300.1	Protein processing in endoplasmic reticulum (ko04141)	[O]	Posttranslational modification, protein turnover, chaperones
TraesCS2A02G306400.1	12290	12638.5	12579.3	13364.4	22440.3	17970.9	10055.5	8255.94	9054.45	10274.5	10635.9	12210	5497.12	5881.62	5896.92	16309.5	18069.8	17438.7	0.174144	0.519756	normal	0.0732257	0.275343	normal	0.00114915	1.58471	up	Biological Process: response to UV-B (GO:0010224);; Molecular Function: photoreceptor activity (GO:0009881);; Molecular Function: protein homodimerization activity (GO:0042803)	K10615|TraesCS2A02G306400.1	Ubiquitin mediated proteolysis (ko04120)	--	--
TraesCS2A02G311200.3	3331.34	3831.91	4223.41	3787.1	4065.91	3752.92	3668.85	2843.75	3039.32	3381.22	2767.41	3231.11	2230.41	2297.31	1995.11	4958.32	5044.61	5190.02	0.811237	0.0275177	normal	0.86285	-0.0262405	normal	2.88e-05	1.21983	up	Molecular Function: FMN binding (GO:0010181);; Molecular Function: oxidoreductase activity (GO:0016491)	K05894|TraesCS2A02G311200.3	alpha-Linolenic acid metabolism (ko00592)	[C]	Energy production and conversion
TraesCS2A02G311400.1	313.804	366.101	537.702	528.3	618.802	655.403	1048.91	1658.73	1496.26	1073.81	1178.5	1103.3	1140	1379.8	1091.6	641.702	502.001	414.401	0.0827257	0.565956	normal	0.259277	-0.32515	normal	0.00455255	-1.21277	down	Cellular Component: mitochondrion (GO:0005739)	--	--	--	--	COX assembly mitochondrial protein [Source:UniProtKB/TrEMBL;Acc:A0A341Q2F4]
TraesCS2A02G312900.1.cds1	2117.62	2293.71	9847.43	9371.1	32837.4	36441.1	1325.02	3162.65	2290.19	6348.75	6738.93	9731.94	2573.51	3494.91	3241.11	19361.3	18969.7	21009.4	0.117269	2.46359	normal	0.0217797	1.75137	normal	0.000271218	2.67223	up	Biological Process: biological_process (GO:0008150);; Biological Process: response to abiotic stimulus (GO:0009628);; Biological Process: response to heat (GO:0009408);; Biological Process: response to stimulus (GO:0050896);; Biological Process: response to stress (GO:0006950);; Biological Process: response to temperature stimulus (GO:0009266)	K13993|TraesCS2A02G312900.1.cds1	Protein processing in endoplasmic reticulum (ko04141)	[O]	Posttranslational modification, protein turnover, chaperones
TraesCS2A02G313100.1.cds1	679.608	591.702	873.603	741.9	1247.4	938.205	587.908	632.11	659.026	815.306	971.404	1130.4	332.101	336.901	332.201	876.903	1147.5	1209.1	0.215932	0.448755	normal	0.0563078	0.634543	normal	0.018267	1.69137	up	Molecular Function: enzyme inhibitor activity (GO:0004857)	--	--	--	--
TraesCS2A02G315300.1	7972.39	8937.93	11875.1	16114	8603.93	8296.64	13167.7	16164.9	14457.3	17952.5	18397.6	15488.1	51041.5	42875.4	57308.8	12821.8	11954.2	10529.2	0.65287	0.197763	normal	0.0992487	0.24342	normal	0.0100428	-2.09875	down	Biological Process: glutamate metabolic process (GO:0006536);; Molecular Function: glutamate decarboxylase activity (GO:0004351);; Molecular Function: pyridoxal phosphate binding (GO:0030170)	K01580|TraesCS2A02G315300.1	Alanine, aspartate and glutamate metabolism (ko00250);; beta-Alanine metabolism (ko00410);; Taurine and hypotaurine metabolism (ko00430);; Butanoate metabolism (ko00650)	[E]	Amino acid transport and metabolism	Glutamate decarboxylase [Source:UniProtKB/TrEMBL;Acc:W5APL2]
TraesCS2A02G316600.1.cds1	8468.5	7387.02	9362.13	7490.7	15754.5	12960.9	4892.27	4254.87	4499.77	6727.45	6437.73	8155.13	3480.81	4245.41	3735.01	18597.4	15424.9	16501.6	0.267657	0.521796	normal	0.0296004	0.643654	normal	0.00343159	2.1402	up	Molecular Function: aspartic-type endopeptidase activity (GO:0004190)	--	--	--	--
TraesCS2A02G316900.1	456.105	673.702	836.702	1742.8	639.302	606.803	1042.41	1567.33	1480.06	1641.21	1823.91	1796.01	9445.33	8423.63	9430.63	1209.1	965.202	781.102	0.461679	0.60398	normal	0.126294	0.363342	normal	0.000556827	-3.20745	down	Cellular Component: integral component of membrane (GO:0016021)	--	--	--	--
TraesCS2A02G317100.1	468.405	443.201	808.902	586.8	1189.1	1093.11	716.31	674.811	571.822	815.306	920.004	834.303	490.002	520.702	482.602	1036.8	1109.2	1177	0.17128	0.737717	normal	0.022525	0.388533	normal	0.00246737	1.15398	up	Cellular Component: integral component of membrane (GO:0016021)	--	--	--	--
TraesCS2A02G317400.1.cds1	587.607	415.301	761.202	499	546.202	671.303	612.308	619.21	620.324	676.805	403.202	403.002	170.801	196.301	148.1	544.602	473.601	557.202	0.89662	-0.0394663	normal	0.310124	-0.320435	normal	0.00114234	1.61251	up	Molecular Function: hydrolase activity (GO:0016787)	--	--	[I]	Lipid transport and metabolism
TraesCS2A02G320400.1	70786.9	55900.1	50520.7	46236.3	41908.7	52076.9	29540.9	22831.1	23623.5	23370.4	23623.6	24110.3	8159.83	9647.33	9103.93	44130.4	37293.2	45304.8	0.168094	-0.33773	normal	0.522222	-0.0959777	normal	0.00456841	2.23547	up	Biological Process: glucose metabolic process (GO:0006006);; Biological Process: pentose-phosphate shunt (GO:0006098);; Molecular Function: NADP binding (GO:0050661);; Molecular Function: glucose-6-phosphate dehydrogenase activity (GO:0004345)	K00036|TraesCS2A02G320400.1	Pentose phosphate pathway (ko00030);; Glutathione metabolism (ko00480);; Carbon metabolism (ko01200)	[G]	Carbohydrate transport and metabolism	Glucose-6-phosphate 1-dehydrogenase [Source:UniProtKB/TrEMBL;Acc:A0A096ULE7]
TraesCS2A02G321300.1	9941.01	6470.92	7480.72	5051.4	9167.13	6484.23	3147.04	2447.84	2532.4	3381.22	3317.41	3413.51	1428.8	1706.51	1628.01	8849.43	8140.12	10897.4	0.540264	-0.206744	normal	0.0929841	0.315245	normal	0.0107164	2.54955	up	Biological Process: anatomical structure development (GO:0048856);; Biological Process: biological_process (GO:0008150);; Biological Process: biosynthetic process (GO:0009058);; Biological Process: carboxylic acid biosynthetic process (GO:0046394);; Biological Process: carboxylic acid metabolic process (GO:0019752);; Biological Process: cellular biosynthetic process (GO:0044249);; Biological Proc…	K10251|TraesCS2A02G321300.1	Fatty acid elongation (ko00062);; Biosynthesis of unsaturated fatty acids (ko01040);; Fatty acid metabolism (ko01212)	[R]	General function prediction only
TraesCS2A02G324700.1	246.903	227.901	379.001	285.3	493.402	525.403	276.504	288.805	293.511	448.703	382.002	473.602	192.801	217.301	198.101	732.502	624.501	707.002	0.180085	0.611081	normal	0.0288298	0.602856	normal	0.00311041	1.76282	up	Molecular Function: catalytic activity (GO:0003824)	K06617|TraesCS2A02G324700.1	Galactose metabolism (ko00052)	[G]	Carbohydrate transport and metabolism
TraesCS2A02G324800.1	1288.21	946.003	2097.11	1722.3	2104.91	1655.01	710.709	620.81	637.825	976.507	687.203	798.203	555.002	636.102	571.302	1217.4	1101.8	1224.9	0.383672	0.339951	normal	0.182596	0.322064	normal	0.000609608	1.00788	up	Biological Process: carbohydrate metabolic process (GO:0005975);; Molecular Function: hydrolase activity, hydrolyzing O-glycosyl compounds (GO:0004553)	K01179|TraesCS2A02G324800.1	Starch and sucrose metabolism (ko00500)	[G]	Carbohydrate transport and metabolism
TraesCS2A02G325600.1	4488.85	5502.52	6718.02	8670.1	6698.92	5745.53	7973.91	8985.85	9039.25	10394.6	10109.2	9685.84	24200.1	21218.5	26107	12686.7	12390.6	11497.4	0.249176	0.337579	normal	0.0356347	0.215598	normal	0.0108674	-0.967608	down	Biological Process: tricarboxylic acid cycle (GO:0006099);; Molecular Function: isocitrate dehydrogenase (NAD+) activity (GO:0004449)	K00030|TraesCS2A02G325600.1	Citrate cycle (TCA cycle) (ko00020);; Carbon metabolism (ko01200);; 2-Oxocarboxylic acid metabolism (ko01210);; Biosynthesis of amino acids (ko01230)	--	--
TraesCS2A02G327000.1	1023.91	1402.4	1188	1135.5	934.403	951.505	1379.92	1387.32	1495.56	1282.21	1753.41	1610.91	575.102	628.302	599.802	1348	1316.4	1225.4	0.211281	-0.258503	normal	0.459042	0.12435	normal	0.000776448	1.10914	up	Molecular Function: zinc ion binding (GO:0008270)	--	--	--	--
TraesCS2A02G331700.1	2009.02	2135.31	2571.61	2439.3	3138.81	2668.41	1775.12	1897.93	2033.88	2423.02	2636.31	2834.01	2132.01	2010.71	2302.11	5681.82	5278.01	5607.42	0.131401	0.296198	normal	0.0103021	0.46792	normal	6.18e-05	1.36212	up	Biological Process: fructose 6-phosphate metabolic process (GO:0006002);; Cellular Component: cytoplasm (GO:0005737);; Molecular Function: 6-phosphofructokinase activity (GO:0003872);; Molecular Function: ATP binding (GO:0005524);; Molecular Function: metal ion binding (GO:0046872)	K00850|TraesCS2A02G331700.1	Glycolysis / Gluconeogenesis (ko00010);; Pentose phosphate pathway (ko00030);; Fructose and mannose metabolism (ko00051);; Galactose metabolism (ko00052);; Carbon metabolism (ko01200);; Biosynthesis of amino acids (ko01230);; RNA degradation (ko03018)	[G]	Carbohydrate transport and metabolism	ATP-dependent 6-phosphofructokinase [Source:UniProtKB/TrEMBL;Acc:W5ARV3]
TraesCS2A02G336000.1	4954.06	5995.72	6929.12	6680	12832	9817.75	6638.19	5912.9	5770.52	8312.36	10186.2	12669.4	8928.73	8916.33	9097.73	33363.7	28301	30565.3	0.155319	0.714109	normal	0.0710752	0.766522	normal	0.00444476	1.77534	up	Molecular Function: oxidoreductase activity, acting on the aldehyde or oxo group of donors, NAD or NADP as acceptor (GO:0016620)	K00130|TraesCS2A02G336000.1	Glycine, serine and threonine metabolism (ko00260)	[C]	Energy production and conversion
TraesCS2A02G340000.1	785.109	745.002	845.903	638	952.103	916.405	843.711	665.911	573.722	689.005	917.104	829.903	539.002	462.302	535.602	974.003	972.902	1055.4	0.709783	0.0771357	normal	0.320892	0.22562	normal	0.000200145	0.966044	up	Molecular Function: blue light photoreceptor activity (GO:0009882)	K12118|TraesCS2A02G340000.1	Circadian rhythm - plant (ko04712)	[L]	Replication, recombination and repair
TraesCS2A02G342600.1	8004.09	8369.63	4209.51	5894.2	9190.53	10619.9	7420.2	6003.3	4521.88	6982.95	11684	8855.73	2444.21	2644.61	2519.21	808.903	997.002	737.602	0.426601	0.320556	normal	0.13159	0.617012	normal	0.000105556	-1.5807	down	Biological Process: photosynthesis, light harvesting in photosystem I (GO:0009768);; Biological Process: protein-chromophore linkage (GO:0018298);; Biological Process: response to light stimulus (GO:0009416);; Cellular Component: chloroplast envelope (GO:0009941);; Cellular Component: chloroplast thylakoid membrane (GO:0009535);; Cellular Component: integral component of membrane (GO:0016021);; C…	K08917|TraesCS2A02G342600.1	Photosynthesis - antenna proteins (ko00196)	--	--	Chlorophyll a-b binding protein, chloroplastic [Source:UniProtKB/TrEMBL;Acc:W5AY52]
TraesCS2A02G342800.1	2908.03	3351.61	4890.61	3845.6	7070.33	5091.63	3471.75	3644.26	3676.24	4266.43	4679.52	5055.72	2638.71	2994.81	2833.51	5308.52	5953.91	6667.42	0.231868	0.521676	normal	0.0346544	0.375603	normal	0.0110513	1.08244	up	Biological Process: glutathione catabolic process (GO:0006751);; Molecular Function: glutathione hydrolase activity (GO:0036374)	K18592|TraesCS2A02G342800.1	Taurine and hypotaurine metabolism (ko00430);; Cyanoamino acid metabolism (ko00460);; Glutathione metabolism (ko00480);; Arachidonic acid metabolism (ko00590)	[E]	Amino acid transport and metabolism
TraesCS2A02G343900.1	10395.1	8881.83	13126.3	10451	22413.5	17885.4	11093	12366	12777.6	11336.1	11174.4	12671.7	8056.93	8166.93	8427.83	15723.2	16768.6	16154.9	0.214915	0.647264	normal	0.6395	-0.0426005	normal	0.000449548	0.980657	up	Biological Process: hexose metabolic process (GO:0019318);; Molecular Function: aldose 1-epimerase activity (GO:0004034);; Molecular Function: carbohydrate binding (GO:0030246)	K01785|TraesCS2A02G343900.1	Glycolysis / Gluconeogenesis (ko00010);; Galactose metabolism (ko00052)	[G]	Carbohydrate transport and metabolism	Aldose 1-epimerase [Source:UniProtKB/TrEMBL;Acc:A0A1D5TBS2]
TraesCS2A02G344200.1	2546.03	2832.31	4013.91	6789.8	2436.71	2304.51	2428.33	2406.24	2902.81	3425.33	3474.31	3417.11	35542.9	32321.4	32648.2	4680.92	2922.81	2796.31	0.682624	0.295978	normal	0.0323827	0.415071	normal	7.6e-05	-3.27272	down	Biological Process: cell wall modification (GO:0042545);; Biological Process: pectin catabolic process (GO:0045490);; Cellular Component: integral component of membrane (GO:0016021);; Molecular Function: aspartyl esterase activity (GO:0045330);; Molecular Function: enzyme inhibitor activity (GO:0004857);; Molecular Function: pectinesterase activity (GO:0030599)	K01051|TraesCS2A02G344200.1	Pentose and glucuronate interconversions (ko00040)	--	--	Pectinesterase [Source:UniProtKB/TrEMBL;Acc:W5AUF9]
TraesCS2A02G354500.1	1721.62	1712.81	2223.41	1900.8	1741.71	1533.81	1696.32	1431.32	1449.56	2088.32	1510.01	1696.31	1247.3	1331.5	1344	3628.21	2999.11	3400.41	0.473798	-0.128324	normal	0.300021	0.210063	normal	0.00685847	1.35403	up	Molecular Function: transferase activity, transferring acyl groups other than amino-acyl groups (GO:0016747)	K13065|TraesCS2A02G354500.1	Phenylpropanoid biosynthesis (ko00940);; Flavonoid biosynthesis (ko00941);; Stilbenoid, diarylheptanoid and gingerol biosynthesis (ko00945)	--	--
TraesCS2A02G366700.1	329.404	434.901	261.901	201.9	134.5	202.501	261.603	215.804	238.109	208.402	217.201	148.801	26.6001	25.6001	25.5001	83.0003	79.4002	84.5002	0.0664536	-0.929227	normal	0.150047	-0.316921	normal	0.000405915	1.66794	up	Molecular Function: ATP binding (GO:0005524);; Molecular Function: nucleic acid binding (GO:0003676)	--	--	[L]	Replication, recombination and repair
TraesCS2A02G366900.1	579.807	647.202	331.301	400.9	442.602	321.302	273.404	230.604	257.91	220.502	227.301	223.801	57.4002	59.0002	69.1002	366.801	314.301	337.101	0.304845	-0.419896	normal	0.134683	-0.182025	normal	0.00190063	2.45653	up	Molecular Function: RNA binding (GO:0003723)	--	--	--	--
TraesCS2A02G368500.1	4073.55	3168.91	3451.51	3210.5	5138.72	4453.72	3210.84	2798.15	3061.12	3262.62	3353.61	3413.31	1297.7	1251.5	1424.3	3029.81	2914.01	3103.71	0.345927	0.259678	normal	0.104461	0.145065	normal	2.45e-05	1.18711	up	Cellular Component: endoplasmic reticulum membrane (GO:0005789);; Cellular Component: integral component of membrane (GO:0016021)	--	--	--	--
TraesCS2A02G371100.1	555.506	631.902	584.002	463.9	1276.5	925.805	517.907	559.109	561.322	625.105	710.203	785.103	353.601	372.701	351.901	962.103	815.102	826.802	0.332307	0.589892	normal	0.0630528	0.372111	normal	0.00755044	1.2721	up	--	K15095|TraesCS2A02G371100.1	Monoterpenoid biosynthesis (ko00902)	--	--
TraesCS2A02G372400.1	1792.32	1874.51	3149.41	3005.6	5394.32	4666.52	2815.44	2640.14	2847.51	3651.93	4078.72	4978.62	2911.51	3008.01	3052.71	9173.53	9033.02	9655.53	0.0787946	0.938819	normal	0.060568	0.61416	normal	0.000543511	1.63476	up	Biological Process: carbohydrate metabolic process (GO:0005975);; Molecular Function: hydrolase activity, hydrolyzing O-glycosyl compounds (GO:0004553)	K15920|TraesCS2A02G372400.1	Amino sugar and nucleotide sugar metabolism (ko00520)	[G]	Carbohydrate transport and metabolism	Probable beta-D-xylosidase 6 [Source:Projected from Arabidopsis thaliana (AT5G10560) UniProtKB/Swiss-Prot;Acc:Q9LXA8]
TraesCS2A02G375000.2	388.204	474.501	372.901	218	511.102	422.202	171.202	158.403	172.307	202.301	293.701	400.302	174.001	200.701	178.301	1108.3	1138.9	1139.2	0.78424	-0.101951	normal	0.147566	0.836555	normal	3.91e-07	2.6144	up	--	--	--	--	--
TraesCS2A02G375800.1.cds1	207.702	153.7	553.202	482.9	577.202	583.303	174.502	219.204	225.009	550.604	309.901	374.401	212.901	194.601	198.301	491.602	395.201	521.402	0.185769	0.845468	normal	0.0975377	0.997056	normal	0.0179557	1.21694	up	Molecular Function: sulfotransferase activity (GO:0008146)	--	--	--	--	Sulfotransferase [Source:UniProtKB/TrEMBL;Acc:A0A341Q9L2]
TraesCS2A02G379800.1	203.702	175.001	345.101	286.8	704.803	403.002	255.503	182.603	138.905	260.102	425.502	328.101	422.401	251.201	337.001	761.103	829.402	854.502	0.207078	0.946185	normal	0.0755281	0.812965	normal	0.00288505	1.27462	up	Cellular Component: integral component of membrane (GO:0016021);; Molecular Function: channel activity (GO:0015267)	--	--	[G]	Carbohydrate transport and metabolism
TraesCS2A02G382700.1	992.711	1122.2	2009.21	1827.7	3430.31	3263.92	1170.62	1201.52	1231.65	2141.62	1998.81	3185.01	2414.91	2217.91	1989.01	4104.31	4778.51	4948.11	0.0832126	1.04709	normal	0.07975	1.0234	normal	0.00416794	1.0626	up	Biological Process: cellular amino acid metabolic process (GO:0006520);; Molecular Function: lyase activity (GO:0016829)	K01620|TraesCS2A02G382700.1	Glycine, serine and threonine metabolism (ko00260);; Biosynthesis of amino acids (ko01230)	[E]	Amino acid transport and metabolism
TraesCS2A02G385100.3	899.01	1230.7	956.903	967.2	755.403	875.704	1071.61	890.615	941.137	778.806	768.203	683.103	350.201	396.601	368.801	763.903	683.302	892.103	0.258582	-0.248454	normal	0.0332725	-0.38061	normal	0.0176777	1.06826	up	Biological Process: lipid biosynthetic process (GO:0008610);; Cellular Component: integral component of membrane (GO:0016021);; Molecular Function: iron ion binding (GO:0005506);; Molecular Function: oxidoreductase activity (GO:0016491)	K15404|TraesCS2A02G385100.3	Cutin, suberine and wax biosynthesis (ko00073)	[I]	Lipid transport and metabolism
TraesCS2A02G385600.1	144.502	174.201	208.001	282.4	273.301	296.701	97.6013	73.2012	73.2028	147.501	89.8004	116.1	41.7001	38.1001	58.6002	206.401	259.301	303.001	0.0176606	0.694546	normal	0.147269	0.534397	normal	0.013748	2.47358	up	Molecular Function: calcium ion binding (GO:0005509);; Molecular Function: monooxygenase activity (GO:0004497)	K17991|TraesCS2A02G385600.1	Cutin, suberine and wax biosynthesis (ko00073)	[T]	Signal transduction mechanisms	Caleosin [Source:UniProtKB/TrEMBL;Acc:W5AY74]
TraesCS2A02G386800.1	15640.9	17501.3	25198.8	26439.1	55143.3	60480.2	17865.5	18700.9	17576.6	25250.4	32469.8	34531.1	10390.7	13428	11330.5	28684.9	33773.3	30146.7	0.109535	1.28395	normal	0.0439654	0.768795	normal	0.00114027	1.39759	up	Biological Process: biological_process (GO:0008150);; Biological Process: cellular component assembly (GO:0022607);; Biological Process: cellular component biogenesis (GO:0044085);; Biological Process: cellular component organization (GO:0016043);; Biological Process: cellular component organization or biogenesis (GO:0071840);; Biological Process: cellular process (GO:0009987);; Biological Proces…	--	--	--	--
TraesCS2A02G390700.1	420.405	421.701	277.301	248.8	155.501	227.701	189.503	113.902	155.006	159.701	114.8	137.701	20.4001	29.5001	19.9001	67.2002	58.7001	48.4001	0.0559281	-0.824734	normal	0.584074	-0.153288	normal	0.00975133	1.32027	up	Molecular Function: endoribonuclease activity (GO:0004521)	--	--	--	--
TraesCS2A02G392700.1	876.01	575.302	1050.8	602.9	479.002	378.302	291.204	173.003	204.208	173.401	183.001	189.701	96.6003	95.8003	107.7	341.701	306.501	341.701	0.11351	-0.776978	normal	0.368037	-0.291571	normal	0.00112425	1.72184	up	Molecular Function: transferase activity, transferring acyl groups other than amino-acyl groups (GO:0016747)	--	--	--	--
TraesCS2A02G399100.1	53722	36901.4	38093.9	28644.3	29804.2	32291.9	15038.3	11094.6	12117.6	13902.1	11338.2	13587.4	6265.92	7210.33	6537.92	20938.6	15111.5	17782.7	0.13976	-0.50439	normal	0.900343	0.0216095	normal	0.0192954	1.42746	up	Molecular Function: flavin adenine dinucleotide binding (GO:0050660);; Molecular Function: oxidoreductase activity, acting on CH-OH group of donors (GO:0016614)	K00108|TraesCS2A02G399100.1	Glycine, serine and threonine metabolism (ko00260)	--	--
TraesCS2A02G408900.1.cds1	608.407	668.302	1355.9	2399.8	746.603	708.904	677.909	1076.72	1208.65	1435.81	1280.61	1473.41	13943.2	14327.9	13638.4	1465.2	964.202	734.902	0.554504	0.55035	normal	0.111246	0.499697	normal	1.71e-06	-3.72732	down	Molecular Function: serine-type endopeptidase activity (GO:0004252)	--	--	[M]	Cell wall/membrane/envelope biogenesis
TraesCS2A02G409200.1	7366.78	7152.12	6793.52	6884.9	8277.43	8618.44	5686.58	5270.29	5349.51	5752.44	6252.33	7052.23	4074.11	4050.11	3903.91	9213.53	8830.12	8984.63	0.257061	0.158101	normal	0.125126	0.224885	normal	4.81e-05	1.16806	up	Biological Process: acyl-CoA metabolic process (GO:0006637);; Molecular Function: acyl-CoA hydrolase activity (GO:0047617)	K01068|TraesCS2A02G409200.1	Fatty acid elongation (ko00062);; Biosynthesis of unsaturated fatty acids (ko01040)	[I]	Lipid transport and metabolism
TraesCS2A02G410700.1	77.6009	145.9	118.6	335.1	97.1003	94.5005	748.41	1380.12	1187.65	803.106	679.403	741.603	3108.71	3241.51	2779.31	330.201	324.401	199.701	0.524623	0.622559	normal	0.187212	-0.576293	normal	0.00115145	-3.41772	down	Biological Process: actin filament depolymerization (GO:0030042);; Cellular Component: actin cytoskeleton (GO:0015629);; Molecular Function: actin binding (GO:0003779);; Molecular Function: nucleic acid binding (GO:0003676);; Molecular Function: zinc ion binding (GO:0008270)	--	--	--	--
TraesCS2A02G413400.1	735.208	529.302	966.103	1769.1	444.302	398.202	524.807	1046.42	1106.34	1308.11	828.103	1077.3	8640.53	10108.1	8683.33	872.603	632.301	497.401	0.807997	0.227496	normal	0.485421	0.26323	normal	0.00216704	-3.77613	down	Biological Process: sexual reproduction (GO:0019953);; Cellular Component: extracellular region (GO:0005576)	--	--	--	--
TraesCS2A02G421400.1	3110.54	3470.41	5073.92	5604.5	5695.72	4695.02	5670.48	6631.91	6348.75	6762.45	7282.53	7142.13	19306.5	17580.2	20372.6	9758.73	8717.02	8706.63	0.123151	0.456711	normal	0.0777949	0.183924	normal	0.00231956	-1.07484	down	Molecular Function: pyridoxal phosphate binding (GO:0030170);; Molecular Function: transaminase activity (GO:0008483)	K16871|TraesCS2A02G421400.1	Alanine, aspartate and glutamate metabolism (ko00250);; Butanoate metabolism (ko00650)	[H]	Coenzyme transport and metabolism	Similar to Viroid RNA-binding protein (Fragment) [Source: Projected from Oryza sativa (Os04g0614600)]
TraesCS2A02G423900.1	5131.66	4144.41	8474.53	6561.5	11255.6	10557.1	3505.65	3342.85	4386.07	5784.44	6350.13	7488.63	2103.21	2398.41	2523.71	10696.4	13726.8	15698.7	0.146478	0.676712	normal	0.0136061	0.804615	normal	0.0163854	2.51376	up	Molecular Function: polygalacturonase activity (GO:0004650)	--	--	--	--
TraesCS2A02G427000.1	451.505	550.502	571.602	845.8	507.102	457.802	729.41	924.615	791.531	856.306	985.404	883.703	3323.81	3096.11	3228.11	1106.5	862.202	879.503	0.589679	0.202474	normal	0.26044	0.156313	normal	3.17e-05	-1.76018	down	Cellular Component: integral component of membrane (GO:0016021);; Molecular Function: potassium ion transmembrane transporter activity (GO:0015079)	--	--	[P]	Inorganic ion transport and metabolism	Potassium transporter [Source:UniProtKB/TrEMBL;Acc:A0A341QBC6]
TraesCS2A02G434600.1	2690.23	3402.11	4055.51	6538.1	3074.41	3160.82	7061.39	9632.76	8919.15	9139.77	8715.24	7628.33	23038.3	21016	24596.7	6514.52	4465.21	3597.41	0.530817	0.33196	normal	0.963981	-0.00733909	normal	0.00022026	-2.23557	down	Biological Process: cytoskeleton organization (GO:0007010);; Molecular Function: actin filament binding (GO:0051015)	--	--	--	--	Similar to Actin filament bundling protein P-115-ABP [Source: Projected from Oryza sativa (Os04g0604000)]
TraesCS2A02G436200.1	2324.33	2501.51	4164.91	6201.5	2717.21	2904.01	4651.96	10719.6	9047.95	8259.06	6620.73	6714.43	22178.2	23006.8	22702.4	4506.52	3646.61	2755.01	0.512546	0.39505	normal	0.660534	-0.177388	normal	7.95e-05	-2.63774	down	Biological Process: cell wall organization (GO:0071555);; Cellular Component: cell wall (GO:0005618);; Cellular Component: extracellular region (GO:0005576);; Molecular Function: hydrolase activity (GO:0016787)	--	--	--	--	Pectin acetylesterase [Source:UniProtKB/TrEMBL;Acc:A0A1D5TCZ2]
TraesCS2A02G444400.1	211.202	230.801	266.601	231.2	206.601	203.301	412.506	494.908	429.917	292.002	447.602	254.201	360.801	285.701	294.901	105.3	161.6	105.5	0.307688	-0.144426	normal	0.183116	-0.428321	normal	0.00387497	-1.33796	down	Biological Process: transmembrane transport (GO:0055085);; Cellular Component: integral component of membrane (GO:0016021)	--	--	--	--
TraesCS2A02G444900.1	157.802	165.801	305.101	294.1	580.002	440.602	196.203	198.703	275.211	538.404	496.302	847.803	593.802	573.402	557.302	2025.61	2076.4	1908.71	0.0905632	1.06429	normal	0.0608714	1.49017	normal	0.000779476	1.80135	up	Molecular Function: serine-type endopeptidase activity (GO:0004252)	--	--	[O]	Posttranslational modification, protein turnover, chaperones
TraesCS2A02G450400.1	300.903	309.101	366.701	267.8	433.302	366.702	300.404	275.205	277.211	281.402	307.301	364.501	245.701	232.401	243.901	545.002	568.101	614.602	0.60642	0.128651	normal	0.304803	0.160546	normal	0.00272534	1.25878	up	Biological Process: protein glycosylation (GO:0006486);; Molecular Function: GDP-Man:Man1GlcNAc2-PP-Dol alpha-1,3-mannosyltransferase activity (GO:0004378)	K03843|TraesCS2A02G450400.1	N-Glycan biosynthesis (ko00510);; Various types of N-glycan biosynthesis (ko00513)	[M]	Cell wall/membrane/envelope biogenesis
TraesCS2A02G451000.1	1541.32	1495.5	6402.12	4877.2	167.501	191.601	211.503	194.203	363.714	470.003	275.501	203.501	186.001	158.301	193.401	429.201	315.101	395.401	0.568772	-0.850077	normal	0.571472	0.302645	normal	0.0195529	1.08378	up	Biological Process: mannose metabolic process (GO:0006013);; Molecular Function: alpha-mannosidase activity (GO:0004559);; Molecular Function: carbohydrate binding (GO:0030246);; Molecular Function: metal ion binding (GO:0046872)	K01191|TraesCS2A02G451000.1	Other glycan degradation (ko00511)	[G]	Carbohydrate transport and metabolism	Alpha-mannosidase [Source:UniProtKB/TrEMBL;Acc:W5AWP3]
TraesCS2A02G452700.1.cds1	812.909	700.902	2155.61	300	6699.52	3206.02	515.007	543.209	496.919	1128.61	771.003	1329.61	492.702	598.102	622.302	3370.91	3504.41	4342.91	0.360254	1.47573	normal	0.0750759	1.05414	normal	0.00823915	2.71116	up	Molecular Function: enzyme inhibitor activity (GO:0004857)	--	--	--	--
TraesCS2A02G460400.1	10476.6	10852.6	10510	10061.7	8014.43	7357.64	13939.7	13213.9	12993.4	12318.7	12533.4	11112	6785.42	7425.13	6976.92	17330.5	14863	16448.9	0.11688	-0.324063	normal	0.0671987	-0.158736	normal	0.00399339	1.199	up	Biological Process: galactose metabolic process (GO:0006012);; Molecular Function: UDP-glucose 4-epimerase activity (GO:0003978)	K12448|TraesCS2A02G460400.1	Amino sugar and nucleotide sugar metabolism (ko00520)	[M]	Cell wall/membrane/envelope biogenesis
TraesCS2A02G469000.1	1703.82	1964.81	3157.21	4410.4	1901.01	2029.41	7141.5	13284.7	11657	8583.06	9401.74	7972.23	15726	14644.3	16730.9	3625.41	3448.51	2748.31	0.623893	0.289183	normal	0.382605	-0.305691	normal	0.000533934	-2.26164	down	Biological Process: carbohydrate metabolic process (GO:0005975);; Biological Process: cell wall organization (GO:0071555);; Cellular Component: extracellular region (GO:0005576);; Molecular Function: polygalacturonase activity (GO:0004650)	K01213|TraesCS2A02G469000.1	Pentose and glucuronate interconversions (ko00040)	[G]	Carbohydrate transport and metabolism
TraesCS2A02G477900.1	500.406	408.401	819.702	540	683.502	589.903	529.007	490.108	498.519	628.205	555.502	652.803	445.601	457.402	468.402	817.103	903.502	967.703	0.846281	0.0691731	normal	0.052414	0.275142	normal	0.00856891	0.971044	up	Molecular Function: methylmalonate-semialdehyde dehydrogenase (acylating) activity (GO:0004491)	K00140|TraesCS2A02G477900.1	Valine, leucine and isoleucine degradation (ko00280);; beta-Alanine metabolism (ko00410);; Inositol phosphate metabolism (ko00562);; Propanoate metabolism (ko00640);; Carbon metabolism (ko01200)	[C]	Energy production and conversion	Methylmalonate-semialdehyde dehydrogenase [acylating], mitochondrial [Source:Projected from Arabidopsis thaliana (AT2G14170) UniProtKB/Swiss-Prot;Acc:Q0WM29]
TraesCS2A02G487900.2	4130.15	3457.51	5123.22	3832.4	5594.52	4747.22	3806.85	3865.66	3982.75	3843.63	3715.02	4492.72	2778.51	2835.31	2755.11	5047.92	5764.41	5124.31	0.52557	0.157199	normal	0.641372	0.0482138	normal	0.00749859	0.929233	up	--	--	--	--	--
TraesCS2A02G498100.1	186.102	239.201	169.501	92.2	229.001	202.001	155.402	135.802	134.505	123.201	260.101	283.201	173.601	137.6	187.601	390.401	397.701	316.101	0.645886	-0.185045	normal	0.247847	0.646742	normal	0.00558119	1.14647	up	Molecular Function: G-protein coupled receptor binding (GO:0001664);; Molecular Function: binding (GO:0005488);; Molecular Function: dopamine receptor binding (GO:0050780);; Molecular Function: molecular_function (GO:0003674);; Molecular Function: protein binding (GO:0005515);; Molecular Function: receptor binding (GO:0005102)	--	--	[O]	Posttranslational modification, protein turnover, chaperones
TraesCS2A02G502200.1	396.704	506.702	910.603	759.5	1428.31	1170.01	473.706	482.808	448.917	731.605	605.703	805.703	317.101	396.401	324.601	1215.9	1027.8	1026.7	0.111572	0.88834	normal	0.0483182	0.608626	normal	0.00286786	1.65552	up	Cellular Component: cell (GO:0005623);; Cellular Component: cell part (GO:0044464);; Cellular Component: cell periphery (GO:0071944);; Cellular Component: cellular_component (GO:0005575);; Cellular Component: membrane (GO:0016020);; Cellular Component: plasma membrane (GO:0005886);; Molecular Function: AMP binding (GO:0016208);; Molecular Function: adenyl nucleotide binding (GO:0030554);; Molecul…	--	--	[T]	Signal transduction mechanisms
TraesCS2A02G505800.3	356.304	224.901	332.801	263.4	363.001	275.001	270.104	181.303	191.707	381.803	314.501	272.101	178.201	150.801	196.601	416.501	501.601	523.402	0.938824	-0.0200315	normal	0.0642197	0.590536	normal	0.00514176	1.45553	up	Cellular Component: endoplasmic reticulum membrane (GO:0005789);; Cellular Component: integral component of membrane (GO:0016021);; Molecular Function: FMN binding (GO:0010181);; Molecular Function: NADP binding (GO:0050661);; Molecular Function: NADPH-hemoprotein reductase activity (GO:0003958);; Molecular Function: flavin adenine dinucleotide binding (GO:0050660)	--	--	[P]	Inorganic ion transport and metabolism	NADPH--cytochrome P450 reductase [Source:UniProtKB/TrEMBL;Acc:A0A1D5T886]
TraesCS2A02G512400.1.cds1	636.707	831.103	453.001	428.8	526.502	628.503	404.905	274.905	310.112	289.002	347.101	464.102	403.601	390.201	359.001	1085.7	1203.5	1519	0.429231	-0.278321	normal	0.601294	0.152386	normal	0.0198069	1.72397	up	Biological Process: xylan biosynthetic process (GO:0045492)	--	--	[R]	General function prediction only
TraesCS2A02G517200.1	399.805	393.301	385.201	374.6	308.201	332.602	269.804	206.703	204.708	161.201	216.601	215.001	107.3	124.2	97.5003	293.701	265.901	304.701	0.101233	-0.214663	normal	0.354496	-0.200558	normal	0.000451918	1.39344	up	Biological Process: lipid transport (GO:0006869);; Cellular Component: integral component of membrane (GO:0016021);; Molecular Function: lipid binding (GO:0008289)	K01613|TraesCS2A02G517200.1	Glycerophospholipid metabolism (ko00564)	--	--	Synaptotagmin-5 [Source:Projected from Arabidopsis thaliana (AT1G05500) UniProtKB/Swiss-Prot;Acc:Q8L706]
TraesCS2A02G521900.1	3013.33	2842.61	5331.32	5677.7	2377.11	2763.11	3022.24	4501.27	3912.85	5390.44	4049.02	4241.32	19623.8	19037.8	20395.8	4143.71	3040.81	2706.61	0.930198	-0.0484331	normal	0.280629	0.258521	normal	1.06e-05	-2.57791	down	Biological Process: cell wall modification (GO:0042545);; Biological Process: pectin catabolic process (GO:0045490);; Molecular Function: aspartyl esterase activity (GO:0045330);; Molecular Function: enzyme inhibitor activity (GO:0004857);; Molecular Function: pectinesterase activity (GO:0030599)	K01051|TraesCS2A02G521900.1	Pentose and glucuronate interconversions (ko00040)	--	--
TraesCS2A02G526400.1.cds1	267.203	256.201	194.101	181.5	268.001	248.101	130.702	117.802	101.604	103.401	116.4	128.3	52.5002	65.9002	64.2002	219.101	193.5	203.101	0.85774	-0.0405831	normal	0.954804	-0.00828945	normal	0.000338704	1.75354	up	Molecular Function: RNA binding (GO:0003723)	K12741|TraesCS2A02G526400.1.cds1	Spliceosome (ko03040)	[J]	Translation, ribosomal structure and biogenesis
TraesCS2A02G526700.1	9275.31	7634.92	9052.43	8354	5511.22	6311.53	7308.2	8637.24	8096.51	7348.05	6818.83	6500.02	11500.9	10997.9	11314.1	5117.52	4786.01	4892.71	0.138223	-0.363744	normal	0.081161	-0.218232	normal	1.34e-05	-1.19235	down	Cellular Component: integral component of membrane (GO:0016021);; Cellular Component: mitochondrial inner membrane (GO:0005743)	--	--	--	--
TraesCS2A02G528800.1	2356.93	2032.41	1807.41	1365.3	1943.91	1892.01	1605.12	1579.93	1520.56	1416.11	1852.31	1924.71	887.203	833.203	947.303	2273.71	2065.1	2414.21	0.247068	-0.25266	normal	0.414275	0.142222	normal	0.00281483	1.33993	up	Biological Process: mRNA splicing, via spliceosome (GO:0000398);; Biological Process: nuclear-transcribed mRNA catabolic process (GO:0000956);; Cellular Component: Lsm1-7-Pat1 complex (GO:1990726);; Cellular Component: U12-type spliceosomal complex (GO:0005689);; Cellular Component: U2-type prespliceosome (GO:0071004);; Cellular Component: U6 snRNP (GO:0005688);; Cellular Component: catalytic ste…	K12626|TraesCS2A02G528800.1	RNA degradation (ko03018);; Spliceosome (ko03040)	[K]	Transcription
TraesCS2A02G542800.1	730.708	822.903	1399.1	1463.3	739.203	646.803	998.913	1060.72	1095.64	1504.31	1133.7	1017.1	3025.11	2939.21	3018.31	1022.9	1014.1	973.103	0.922564	-0.0514316	normal	0.374358	0.212154	normal	5.76e-06	-1.57732	down	Molecular Function: GTP binding (GO:0005525);; Molecular Function: calcium ion binding (GO:0005509)	K12483|TraesCS2A02G542800.1	Endocytosis (ko04144)	[L]	Replication, recombination and repair
TraesCS2A02G543500.1	911.91	1016.4	1600.9	1609.6	891.603	924.005	1552.12	1973.83	1956.28	2010.81	1839.51	1596.11	3798.11	2964.11	3467.61	1369.9	1332.8	1191.8	0.918329	-0.0431571	normal	0.951159	-0.00945209	normal	0.0100943	-1.39327	down	Molecular Function: cysteine-type peptidase activity (GO:0008234)	--	--	[O]	Posttranslational modification, protein turnover, chaperones
TraesCS2A02G543900.1	2669.03	3084.91	2784.31	3049.5	4500.62	4223.72	3043.24	2686.24	2631	2966.02	3105.91	3518.91	2065.21	2122.11	2121.91	4437.31	4452.11	4776.61	0.127555	0.463573	normal	0.12723	0.198071	normal	0.00157708	1.11506	up	Biological Process: methionine biosynthetic process (GO:0009086);; Molecular Function: S-methyl-5-thioribose kinase activity (GO:0046522)	K00899|TraesCS2A02G543900.1	Cysteine and methionine metabolism (ko00270)	[E]	Amino acid transport and metabolism
TraesCS2A02G545700.1	571.206	641.902	382.101	282.4	623.102	513.603	636.008	573.309	588.823	404.603	454.402	690.403	310.801	367.101	301.401	624.102	660.502	590.802	0.669114	-0.168765	normal	0.447713	-0.214789	normal	0.000484789	0.937375	up	Biological Process: proteolysis involved in cellular protein catabolic process (GO:0051603);; Cellular Component: extracellular space (GO:0005615);; Cellular Component: lysosome (GO:0005764);; Molecular Function: cysteine-type endopeptidase activity (GO:0004197)	--	--	[O]	Posttranslational modification, protein turnover, chaperones	Triticain beta [Source:UniProtKB/TrEMBL;Acc:Q0WXG7]
TraesCS2A02G551000.1.cds1	614.707	603.902	1124.8	602.9	1881.11	1197.91	639.609	595.21	616.724	1305.01	1052.3	1751.41	589.102	931.803	799.803	6804.32	7091.32	8727.33	0.357782	0.651845	normal	0.065958	1.14996	normal	0.00654765	3.28515	up	Biological Process: defense response to bacterium (GO:0042742);; Biological Process: defense response to fungus (GO:0050832)	--	--	--	--
TraesCS2A02G553500.2	416.205	515.202	983.003	1091.6	1806.71	1058.01	931.312	806.813	655.625	1157.51	960.404	1138.4	864.403	727.603	887.003	1658.51	1660.3	1561.7	0.0929738	1.04726	normal	0.0501787	0.443968	normal	0.000422783	0.97727	up	Biological Process: iron-sulfur cluster assembly (GO:0016226);; Cellular Component: mitochondrial intermembrane space (GO:0005758);; Molecular Function: 2 iron, 2 sulfur cluster binding (GO:0051537);; Molecular Function: 4 iron, 4 sulfur cluster binding (GO:0051539);; Molecular Function: electron transfer activity (GO:0009055);; Molecular Function: metal ion binding (GO:0046872);; Molecular Funct…	--	--	--	--	Anamorsin homolog [Source:UniProtKB/TrEMBL;Acc:W5AYQ6]
TraesCS2A02G556900.1	3953.94	4722.31	7918.32	6993.2	11733.7	8901.44	4710.76	4518.67	4483.97	6999.75	6525.03	8628.43	4779.82	5430.62	5111.52	16580	17070.2	17617.6	0.116758	0.735439	normal	0.0460937	0.691928	normal	2.22e-05	1.74245	up	Molecular Function: catalytic activity (GO:0003824)	--	--	--	--
TraesCS2A02G571300.1.cds1	2731.43	3138.41	5910.62	4378.2	14427.5	10976	2773.14	2765.95	3149.62	5906.14	6815.23	10463.8	3570.41	4262.71	4271.51	19620.7	19197.6	18911	0.169638	1.33803	normal	0.072793	1.41599	normal	1.22e-06	2.25374	up	Biological Process: hydrogen peroxide catabolic process (GO:0042744);; Biological Process: response to oxidative stress (GO:0006979);; Cellular Component: extracellular region (GO:0005576);; Cellular Component: integral component of membrane (GO:0016021);; Molecular Function: heme binding (GO:0020037);; Molecular Function: metal ion binding (GO:0046872);; Molecular Function: peroxidase activity (…	K00430|TraesCS2A02G571300.1.cds1	Phenylpropanoid biosynthesis (ko00940)	--	--	Peroxidase [Source:UniProtKB/TrEMBL;Acc:A0A341QDT7]
TraesCS2A02G577600.1	768.909	849.403	980.003	1024.3	1827.01	1685.11	1115.31	1228.92	1298.35	1400.81	1578.21	1592.91	799.903	775.903	827.403	1770.81	1906.9	1982.31	0.113109	0.803977	normal	0.0198959	0.327838	normal	0.00208233	1.23584	up	Biological Process: leucine biosynthetic process (GO:0009098);; Molecular Function: 3-isopropylmalate dehydrogenase activity (GO:0003862);; Molecular Function: NAD binding (GO:0051287);; Molecular Function: magnesium ion binding (GO:0000287)	K00052|TraesCS2A02G577600.1	Valine, leucine and isoleucine biosynthesis (ko00290);; C5-Branched dibasic acid metabolism (ko00660);; 2-Oxocarboxylic acid metabolism (ko01210);; Biosynthesis of amino acids (ko01230)	--	--	3-isopropylmalate dehydrogenase [Source:UniProtKB/TrEMBL;Acc:A0A1D6D6S0]
TraesCS2A02G583800.2	614.307	756.502	46.2001	460.9	640.002	662.103	567.408	503.308	528.621	476.104	522.102	504.602	330.101	326.801	283.401	653.202	564.601	579.502	0.654116	0.315188	normal	0.240478	-0.089813	normal	0.00240391	0.934638	up	Biological Process: exocytosis (GO:0006887);; Biological Process: protein transport (GO:0015031);; Cellular Component: exocyst (GO:0000145)	--	--	--	--	Exocyst subunit Exo70 family protein [Source:UniProtKB/TrEMBL;Acc:A0A1D5T8M2]
TraesCS2A02G586500.1	525.506	417.001	742.702	769.7	1671.01	1214.81	307.504	283.905	315.912	535.404	387.002	423.802	258.301	291.201	266.801	926.603	858.102	994.903	0.114595	1.11715	normal	0.0757647	0.569215	normal	0.00228712	1.76771	up	--	--	--	--	--
TraesCS2A02G586900.2	625.307	665.002	926.003	752.1	1058.9	1036.81	794.611	830.614	729.328	835.006	875.104	974.504	631.202	641.802	600.602	1312.6	1104.9	1149.3	0.198277	0.361691	normal	0.104213	0.189261	normal	0.0101132	0.928817	up	Biological Process: isopentenyl diphosphate biosynthetic process, mevalonate pathway (GO:0019287);; Biological Process: sterol biosynthetic process (GO:0016126);; Cellular Component: cytoplasm (GO:0005737);; Molecular Function: ATP binding (GO:0005524);; Molecular Function: mevalonate kinase activity (GO:0004496)	K00869|TraesCS2A02G586900.2	Terpenoid backbone biosynthesis (ko00900);; Peroxisome (ko04146)	[I]	Lipid transport and metabolism	Mevalonate kinase [Source:UniProtKB/TrEMBL;Acc:W5AXE2]
TraesCS2A02G587800.2	552.806	647.502	1080.1	1194.1	639.202	566.703	690.209	649.211	683.527	813.706	688.703	691.303	1908.11	1582.01	1922.51	658.202	679.002	675.802	0.884137	0.0737433	normal	0.299872	0.116916	normal	0.00930636	-1.42698	down	--	--	--	--	--
TraesCS2A02G587900.1	1108.31	821.403	736.502	604.3	439.802	559.003	930.212	1298.12	1242.85	725.505	944.204	806.903	1069.7	1182.3	1053.2	566.202	433.301	366.001	0.0705626	-0.733926	normal	0.0820025	-0.487059	normal	0.00141133	-1.27531	down	Biological Process: allantoin catabolic process (GO:0000256);; Molecular Function: allantoinase activity (GO:0004038);; Molecular Function: cobalt ion binding (GO:0050897);; Molecular Function: zinc ion binding (GO:0008270)	K07456|TraesCS2A02G587900.1	Mismatch repair (ko03430)	[F]	Nucleotide transport and metabolism
TraesCS2A02G591600.1.cds1	1673.12	2272.01	2392.91	3212	1147.6	1196.61	3896.65	5641.29	5405.51	4964.64	3476.51	3553.11	9162.83	11618.7	9053.03	2281.71	1944.2	1665.3	0.745104	-0.189934	normal	0.250233	-0.317169	normal	0.00852053	-2.34035	down	Biological Process: tricarboxylic acid cycle (GO:0006099);; Cellular Component: mitochondrion (GO:0005739);; Molecular Function: NAD binding (GO:0051287);; Molecular Function: isocitrate dehydrogenase (NAD+) activity (GO:0004449);; Molecular Function: magnesium ion binding (GO:0000287)	K00030|TraesCS2A02G591600.1.cds1	Citrate cycle (TCA cycle) (ko00020);; Carbon metabolism (ko01200);; 2-Oxocarboxylic acid metabolism (ko01210);; Biosynthesis of amino acids (ko01230)	--	--	Isocitrate dehydrogenase [NAD] subunit, mitochondrial [Source:UniProtKB/TrEMBL;Acc:W5AQV7]
TraesCS2A02G591900.1	175.402	362.201	245.001	436.1	192.201	184.101	2315.13	2841.15	2598	967.407	1520.11	1407.91	1583.91	2070.41	1605.01	516.502	593.101	364.201	0.925641	0.0539109	normal	0.00494356	-0.993214	down	0.00749598	-1.83533	down	Biological Process: carbohydrate metabolic process (GO:0005975);; Molecular Function: hydrolase activity, hydrolyzing O-glycosyl compounds (GO:0004553)	K05349|TraesCS2A02G591900.1	Cyanoamino acid metabolism (ko00460);; Starch and sucrose metabolism (ko00500);; Phenylpropanoid biosynthesis (ko00940)	[G]	Carbohydrate transport and metabolism
TraesCS2B02G011000.1.cds1	518.006	538.402	978.403	1435.5	481.002	487.302	564.708	825.314	818.232	997.807	995.604	1016.2	6612.32	5891.62	6389.42	909.703	707.702	555.502	0.7502	0.240425	normal	0.0885298	0.446674	normal	0.000219516	-3.12018	down	Cellular Component: integral component of membrane (GO:0016021)	--	--	--	--
TraesCS2B02G012800.1	1123.31	1497.1	1409.9	1682.8	1326.4	1239.71	1247.92	1566.83	1492.06	1333.91	1481.41	1142.7	2580.21	2465.61	2896.91	1364.6	1214	1227.6	0.701459	0.0761982	normal	0.445208	-0.121837	normal	0.00412663	-1.06128	down	Molecular Function: peptidyl-prolyl cis-trans isomerase activity (GO:0003755)	--	--	[O]	Posttranslational modification, protein turnover, chaperones	Peptidyl-prolyl cis-trans isomerase [Source:UniProtKB/TrEMBL;Acc:A0A1D5UBW6]
TraesCS2B02G013600.1	1383.62	983.503	1078.6	762.4	567.802	568.103	1476.02	1108.92	1330.95	772.706	619.903	589.202	1251.2	1035.2	1248.1	484.002	431.501	370.401	0.0315745	-0.860095	normal	0.0123883	-0.982521	down	0.00320563	-1.45873	down	Cellular Component: integral component of membrane (GO:0016021)	--	--	--	--
TraesCS2B02G020700.1.cds1	445.705	415.801	653.302	371.7	464.602	414.502	489.807	387.306	398.715	498.904	597.003	551.202	358.501	310.201	356.501	625.902	621.201	711.702	0.362391	-0.27628	normal	0.0462802	0.368501	normal	0.00240069	0.934064	up	--	--	--	--	--
TraesCS2B02G047400.1	21.2002	19.1001	149.5	228.3	756.903	861.004	1.85002	35.3006	35.4014	159.701	233.701	293.401	28.3001	41.4001	39.0001	520.402	455.601	498.201	0.0999206	3.28201	normal	0.0263395	3.24281	normal	0.00116715	3.76151	up	Biological Process: cellular response to heat (GO:0034605);; Biological Process: protein folding (GO:0006457);; Biological Process: protein stabilization (GO:0050821);; Cellular Component: cell surface (GO:0009986);; Cellular Component: cytoplasm (GO:0005737);; Cellular Component: cytosol (GO:0005829);; Cellular Component: perinuclear region of cytoplasm (GO:0048471);; Cellular Component: plasma …	K04079|TraesCS2B02G047400.1	Protein processing in endoplasmic reticulum (ko04141);; Plant-pathogen interaction (ko04626)	[O]	Posttranslational modification, protein turnover, chaperones	Heat shock protein 90 [Source:UniProtKB/TrEMBL;Acc:F4Y590]
TraesCS2B02G050400.1	232.503	285.401	474.601	504.8	351.801	326.802	264.404	239.804	254.21	305.702	198.701	254.201	91.1003	87.1003	105.6	317.501	256.001	231.501	0.530551	0.253795	normal	0.998597	0.000355146	normal	0.0172883	1.50411	up	--	--	--	[E]	Amino acid transport and metabolism
TraesCS2B02G056800.1	227.103	253.901	479.201	444.8	250.301	234.301	208.903	250.504	263.11	354.403	347.901	292.301	826.403	896.603	811.103	531.302	388.201	404.001	0.92674	-0.0470393	normal	0.025366	0.461092	normal	0.00355831	-0.937116	down	--	--	--	--	--	Formin-like protein [Source:UniProtKB/TrEMBL;Acc:A0A341QGH4]
TraesCS2B02G063900.1	517.206	512.602	941.403	763.8	1289.5	1164.21	505.207	423.707	412.616	620.605	683.803	578.602	346.901	379.801	345.501	640.702	690.502	711.702	0.123666	0.706863	normal	0.0130111	0.489161	normal	0.000794245	0.930044	up	Cellular Component: integral component of membrane (GO:0016021);; Molecular Function: peptidyl-prolyl cis-trans isomerase activity (GO:0003755)	--	--	[O]	Posttranslational modification, protein turnover, chaperones	Peptidylprolyl isomerase [Source:UniProtKB/TrEMBL;Acc:W5BIR7]
TraesCS2B02G087400.1	296.203	274.401	579.402	509.2	1480.81	1470.01	308.704	286.505	261.91	556.704	514.102	695.403	241.701	312.401	274.201	1431.5	1622.3	1841.41	0.129565	1.58914	normal	0.0255132	1.04309	normal	0.0062965	2.56314	up	Biological Process: response to oxidative stress (GO:0006979);; Molecular Function: heme binding (GO:0020037);; Molecular Function: peroxidase activity (GO:0004601)	K00434|TraesCS2B02G087400.1	Ascorbate and aldarate metabolism (ko00053);; Glutathione metabolism (ko00480)	[P]	Inorganic ion transport and metabolism
TraesCS2B02G113700.1	545.506	807.802	559.302	763.8	395.501	370.302	1287.82	1333.32	1238.25	889.807	872.204	818.003	1039.4	1131.3	996.503	493.302	481.401	413.201	0.457496	-0.322385	normal	0.000350831	-0.580993	normal	0.000595467	-1.19031	down	Molecular Function: protein binding (GO:0005515)	--	--	--	--
TraesCS2B02G114500.2	691.508	967.903	1121.7	730.2	2707.41	1596.51	1269.72	1054.42	1024.24	1324.81	1985.71	2403.21	1558.81	1401.5	1664.41	4756.12	4528.01	4915.51	0.318689	0.856076	normal	0.121401	0.770971	normal	5.37e-05	1.61842	up	Biological Process: L-arabinose metabolic process (GO:0046373);; Molecular Function: alpha-L-arabinofuranosidase activity (GO:0046556)	K01209|TraesCS2B02G114500.2	Amino sugar and nucleotide sugar metabolism (ko00520)	[G]	Carbohydrate transport and metabolism
TraesCS2B02G118800.2	66992.2	54644.8	63992.2	59733.9	82736.9	84873.6	53738.8	56274.7	58657.9	57428.9	51264.1	63083	23487.8	23928.9	23437.9	43985.6	52462.8	49672.4	0.220543	0.292457	normal	0.799756	0.0263136	normal	0.00952586	1.04423	up	--	--	--	--	--
TraesCS2B02G121000.1	86.701	80.2002	201.801	152.2	171.601	131.301	108.501	89.8015	99.1038	276.802	157.901	141.801	153.201	114.2	140.8	273.501	260.801	258.501	0.547192	0.303733	normal	0.158474	0.954891	normal	0.00330636	0.95768	up	Cellular Component: integral component of membrane (GO:0016021);; Molecular Function: heme binding (GO:0020037);; Molecular Function: iron ion binding (GO:0005506);; Molecular Function: monooxygenase activity (GO:0004497);; Molecular Function: oxidoreductase activity, acting on paired donors, with incorporation or reduction of molecular oxygen (GO:0016705)	--	--	--	--
TraesCS2B02G122900.1	2377.63	2430.71	2986.11	2710.1	5929.62	4250.02	1840.42	1814.33	1932.17	2795.62	2911.11	4283.22	1393.9	1848.71	1645.01	10182.4	9529.22	10698	0.205422	0.725706	normal	0.0908255	0.838422	normal	0.000433969	2.63733	up	Biological Process: carbohydrate metabolic process (GO:0005975);; Molecular Function: raffinose alpha-galactosidase activity (GO:0052692)	K07407|TraesCS2B02G122900.1	Galactose metabolism (ko00052);; Glycerolipid metabolism (ko00561);; Sphingolipid metabolism (ko00600);; Glycosphingolipid biosynthesis - globo and isoglobo series (ko00603)	[S]	Function unknown	Alpha-galactosidase [Source:UniProtKB/TrEMBL;Acc:A0A1D5U6J5]
TraesCS2B02G129500.1	253.803	249.601	311.201	276.6	237.901	220.601	229.603	204.503	230.909	264.702	265.301	279.901	105.7	150.001	117.9	236.001	267.701	231.001	0.365183	-0.148156	normal	0.014219	0.284363	normal	0.00251454	0.97566	up	Biological Process: transcription by RNA polymerase II (GO:0006366);; Biological Process: transcription by RNA polymerase III (GO:0006383);; Cellular Component: DNA-directed RNA polymerase I complex (GO:0005736);; Cellular Component: DNA-directed RNA polymerase II, core complex (GO:0005665);; Cellular Component: DNA-directed RNA polymerase III complex (GO:0005666)	K03016|TraesCS2B02G129500.1	RNA polymerase (ko03020)	--	--
TraesCS2B02G132000.1	725.008	634.402	1223.4	1056.5	727.003	723.404	801.511	949.216	975.838	1072.31	731.503	732.403	526.802	562.302	504.102	1228.9	952.102	1032.2	0.912679	-0.0430356	normal	0.650037	-0.104408	normal	0.0189733	1.01208	up	--	--	--	--	--
TraesCS2B02G141700.1	1608.92	1339.8	2520.81	4423.6	1349.9	1449.61	1559.72	1612.23	1830.07	2950.72	2270.51	2231.11	23427.1	18636.5	23910.1	2386.91	1828.7	1810.11	0.629803	0.401204	normal	0.0597459	0.575183	normal	0.00648378	-3.45268	down	Biological Process: polysaccharide catabolic process (GO:0000272);; Molecular Function: amylopectin maltohydrolase activity (GO:0102229);; Molecular Function: beta-amylase activity (GO:0016161)	K01177|TraesCS2B02G141700.1	Starch and sucrose metabolism (ko00500)	[G]	Carbohydrate transport and metabolism	Beta-amylase [Source:UniProtKB/TrEMBL;Acc:A0A1D5UCM9]
TraesCS2B02G144900.1	694.808	742.302	1351.3	1555.5	879.203	730.104	821.711	903.515	860.633	1213.81	1003.6	1002.6	5466.02	4938.62	5869.92	1517.81	1427.7	1558.3	0.72405	0.182673	normal	0.0825238	0.316425	normal	0.00405853	-1.8534	down	Biological Process: cell wall organization (GO:0071555);; Biological Process: cellulose biosynthetic process (GO:0030244);; Cellular Component: integral component of membrane (GO:0016021);; Molecular Function: cellulose synthase (UDP-forming) activity (GO:0016760)	--	--	[N]	Cell motility	Cellulose synthase-like protein D4 [Source:Projected from Arabidopsis thaliana (AT4G38190) UniProtKB/Swiss-Prot;Acc:Q9SZL9]
TraesCS2B02G145700.1	10807.5	11695.8	17035.5	30356.4	10733.3	10376.4	20279.4	26571.4	21867.3	27408.7	29327.2	24770.2	152008	122002	163879	24978	16891.6	13339.1	0.614152	0.380353	normal	0.146503	0.246217	normal	0.00620889	-2.9876	down	Molecular Function: 4-alpha-glucanotransferase activity (GO:0004134);; Molecular Function: starch binding (GO:2001070)	K00705|TraesCS2B02G145700.1	Starch and sucrose metabolism (ko00500)	[G]	Carbohydrate transport and metabolism	4-alpha-glucanotransferase DPE2 [Source:Projected from Arabidopsis thaliana (AT2G40840) UniProtKB/Swiss-Prot;Acc:Q8RXD9]
TraesCS2B02G148400.1.cds1	1016.51	1359	1380.6	1505.7	1831.51	1350.51	1332.62	1423.42	1566.06	1548.41	1335.21	1615.11	712.802	831.003	733.802	2593.71	2604.71	2854.11	0.169787	0.319641	normal	0.617002	0.0577825	normal	0.000454726	1.82192	up	Molecular Function: cysteine-type endopeptidase inhibitor activity (GO:0004869)	--	--	--	--	Cysteine proteinase inhibitor [Source:UniProtKB/TrEMBL;Acc:A0A341QTI5]
TraesCS2B02G154600.1	71.2008	57.0002	131	201.9	65.1002	80.9004	60.5008	100.202	92.8036	1601.61	115.6	117.2	648.102	617.902	646.902	100.4	97.1002	88.0003	0.587027	0.424602	normal	0.398638	2.85523	normal	6.41e-05	-2.7442	down	Biological Process: arachidonic acid secretion (GO:0050482);; Biological Process: phospholipid metabolic process (GO:0006644);; Molecular Function: phospholipase A2 activity (GO:0004623)	--	--	--	--
TraesCS2B02G156500.1	1277.21	1623.5	2018.51	1685.7	658.102	733.604	2923.84	2646.34	2640.6	2299.82	2544.11	2189.91	2837.71	2978.31	2823.01	1206.5	1218.8	1024	0.205766	-0.676716	normal	0.0497375	-0.223208	normal	4.16e-05	-1.32456	down	--	--	--	--	--
TraesCS2B02G157100.1	243.903	156.7	325.101	143.4	105.9	89.9005	76.801	93.4015	123.505	171.901	67.6003	86.6003	63.6002	69.1002	62.9002	177.801	159.8	185.301	0.106343	-1.09724	normal	0.779087	0.150943	normal	0.00302399	1.41863	up	Molecular Function: serine-type carboxypeptidase activity (GO:0004185)	--	--	[E]	Amino acid transport and metabolism	Carboxypeptidase [Source:UniProtKB/TrEMBL;Acc:A0A1D5UCV3]
TraesCS2B02G157200.1	426.005	468.201	653.302	660	580.002	634.603	453.706	373.506	339.813	419.803	395.302	421.702	205.701	212.201	172.301	372.701	374.201	396.601	0.254664	0.27664	normal	0.566193	0.0837837	normal	0.000599605	0.95418	up	Molecular Function: methyltransferase activity (GO:0008168)	--	--	--	--
TraesCS2B02G162200.1	1005.71	287.101	701.102	563.4	461.102	749.404	1198.92	1667.13	1897.37	853.306	1097.7	777.503	1605.61	1345	1842.11	362.701	347.601	286.401	0.768266	-0.168674	normal	0.0623463	-0.803881	normal	0.011041	-2.26561	down	Cellular Component: integral component of membrane (GO:0016021)	--	--	--	--
TraesCS2B02G168200.1.cds1	1799.62	2664.11	3368.21	3614.4	3460.51	3284.22	2944.74	2671.94	2758.91	3408.63	3541.41	3899.61	2986.91	3403.11	3022.01	7002.42	5940.31	5822.62	0.200441	0.403461	normal	0.0147506	0.373386	normal	0.0080988	0.995493	up	Molecular Function: hydrolase activity (GO:0016787)	K14493|TraesCS2B02G168200.1.cds1	Plant hormone signal transduction (ko04075)	[I]	Lipid transport and metabolism
TraesCS2B02G172200.1	1979.32	2182.01	2573.21	3037.8	2159.41	2023.91	2891.64	3790.96	4279.57	3756.93	3823.12	3362.21	8247.83	6993.22	8030.03	2746.81	2513.71	2377.41	0.683923	0.100643	normal	0.988865	-0.00262273	normal	0.00330544	-1.60729	down	Cellular Component: NADH dehydrogenase complex (GO:0030964);; Cellular Component: catalytic complex (GO:1902494);; Cellular Component: cell (GO:0005623);; Cellular Component: cell part (GO:0044464);; Cellular Component: cellular_component (GO:0005575);; Cellular Component: cytoplasm (GO:0005737);; Cellular Component: cytoplasmic part (GO:0044444);; Cellular Component: envelope (GO:0031975);; Cell…	K03950|TraesCS2B02G172200.1	Oxidative phosphorylation (ko00190)	--	--
TraesCS2B02G174500.1.cds1	4947.66	4557.31	8080.12	6546.9	12321.8	9304.55	4603.16	3527.26	3633.64	5375.24	5238.52	6321.52	3226.41	3352.41	3467.31	11610.4	11753.1	12789.5	0.163703	0.679975	normal	0.023372	0.525646	normal	0.00133227	1.84748	up	--	--	--	[U]	Intracellular trafficking, secretion, and vesicular transport
TraesCS2B02G175500.1	360.604	231.101	580.902	330.7	261.301	296.901	270.904	241.704	325.213	360.503	290.601	287.501	117.1	115.8	122.1	388.901	322.601	385.701	0.453418	-0.399622	normal	0.381062	0.163877	normal	0.00716858	1.62793	up	Biological Process: regulation of gene expression (GO:0010468);; Cellular Component: peroxisome (GO:0005777)	--	--	--	--
TraesCS2B02G179800.1.cds1	418.005	446.301	835.102	687.8	295.101	340.402	374.005	298.105	278.511	470.003	250.501	248.201	107.1	117.6	108.8	195.901	224.301	239.201	0.531196	-0.36089	normal	0.94471	0.0271883	normal	0.00976802	0.983466	up	Cellular Component: integral component of membrane (GO:0016021)	--	--	--	--	SUB1 [Source:Projected from Arabidopsis thaliana (AT4G08810) UniProtKB/TrEMBL;Acc:A0A178UWI5]
TraesCS2B02G180500.1	2427.43	2592.41	3195.71	3468	2543.91	2683.91	2763.94	2749.55	2944.01	3081.62	3145.31	3281.71	8307.73	7979.33	7889.83	3523.11	3378.21	3385.61	0.688768	0.0819662	normal	0.0152785	0.16901	normal	0.000188564	-1.23282	down	Molecular Function: ATP binding (GO:0005524);; Molecular Function: protein serine/threonine kinase activity (GO:0004674)	--	--	[T]	Signal transduction mechanisms
TraesCS2B02G182400.1.cds1	485.206	484.401	1440.7	1656.5	983.703	1162.51	807.411	2419.24	1969.48	2485.32	2627.11	2410.81	6592.52	7387.33	6845.12	956.303	945.602	812.702	0.296917	0.657808	normal	0.246295	0.533917	normal	0.00105226	-2.9395	down	--	--	--	--	--
TraesCS2B02G182900.1	1146.11	1149	1456.1	1492.6	2794.31	2532.11	1369.92	1507.62	1645.36	1724.81	1550.21	1941.01	711.002	805.603	718.402	2296.71	2617.11	3029.81	0.115711	0.862205	normal	0.177961	0.205701	normal	0.0109782	1.82952	up	Molecular Function: RNA binding (GO:0003723);; Molecular Function: ribonuclease T2 activity (GO:0033897)	--	--	[J]	Translation, ribosomal structure and biogenesis
TraesCS2B02G184900.1	2558.33	2683.81	3943.01	4948.9	3200.71	2910.01	2846.14	3019.45	3273.83	3755.43	3586.72	3555.51	14710	13796.1	16966.5	4694.42	3653.71	3634.71	0.470535	0.267928	normal	0.025286	0.253844	normal	0.00320536	-1.92403	down	Molecular Function: 4-alpha-glucanotransferase activity (GO:0004134);; Molecular Function: beta-maltose 4-alpha-glucanotransferase activity (GO:0102500)	K00705|TraesCS2B02G184900.1	Starch and sucrose metabolism (ko00500)	[G]	Carbohydrate transport and metabolism	4-alpha-glucanotransferase [Source:UniProtKB/TrEMBL;Acc:A0A1D5UB28]
TraesCS2B02G185200.1	659.507	838.603	1445.3	1385.8	1561.21	1154.11	2381.33	2633.04	2537.1	2892.92	3055.31	2931.41	3570.01	3602.41	3592.31	1786.81	1669	1420.1	0.244058	0.478524	normal	0.0105093	0.233744	normal	0.00283543	-1.14257	down	Biological Process: lipid catabolic process (GO:0016042);; Molecular Function: hydrolase activity (GO:0016787)	--	--	[R]	General function prediction only	Patatin [Source:UniProtKB/TrEMBL;Acc:A0A341QIV8]
TraesCS2B02G186000.1.cds1	4819.15	3446.71	8110.92	5486	10021.1	9576.25	5269.97	4965.78	4920.99	6777.65	4684.12	5605.62	3448.51	3789.51	3587.81	9715.23	8470.72	9619.63	0.220418	0.615079	normal	0.403838	0.171283	normal	0.00327344	1.3609	up	Cellular Component: nucleosome (GO:0000786);; Cellular Component: nucleus (GO:0005634);; Molecular Function: DNA binding (GO:0003677);; Molecular Function: protein heterodimerization activity (GO:0046982)	--	--	--	--	Histone H3 [Source:UniProtKB/TrEMBL;Acc:A0A1D5UF35]
TraesCS2B02G189600.1	606.807	514.102	688.702	496.1	802.903	741.804	306.804	450.407	496.119	673.805	729.403	771.103	325.801	319.001	370.601	709.702	746.302	864.603	0.520419	0.17346	normal	0.0180183	0.794791	normal	0.00631707	1.19245	up	Molecular Function: ATP binding (GO:0005524);; Molecular Function: protein serine/threonine kinase activity (GO:0004674)	K14498|TraesCS2B02G189600.1	MAPK signaling pathway - plant (ko04016);; Plant hormone signal transduction (ko04075)	[M]	Cell wall/membrane/envelope biogenesis	Serine/threonine protein kinase, Hyperosmotic stress response, Abscisic acid (ABA)-dependent gene regulatio [Source: Projected from Oryza sativa (Os07g0622000)]
TraesCS2B02G192900.1	3084.43	3835.01	4670.21	3997.8	5019.72	4306.72	3307.94	3312.45	3444.23	4207.13	3958.82	4518.72	2838.31	3326.41	2824.21	5861.92	5574.41	5814.72	0.360004	0.201215	normal	0.0258313	0.333791	normal	0.000602498	0.940463	up	Biological Process: folic acid-containing compound biosynthetic process (GO:0009396);; Molecular Function: 2-amino-4-hydroxy-6-hydroxymethyldihydropteridine diphosphokinase activity (GO:0003848);; Molecular Function: dihydropteroate synthase activity (GO:0004156)	K13941|TraesCS2B02G192900.1	Folate biosynthesis (ko00790)	[H]	Coenzyme transport and metabolism
TraesCS2B02G194200.1	207.502	302.701	309.701	453.6	244.201	250.901	157.702	335.206	321.312	383.303	509.902	489.902	427.901	521.702	467.702	168.201	273.701	166.8	0.614132	0.2105	normal	0.0592165	0.764422	normal	0.00465672	-1.21934	down	Biological Process: sucrose metabolic process (GO:0005985);; Molecular Function: sucrose synthase activity (GO:0016157)	K00695|TraesCS2B02G194200.1	Starch and sucrose metabolism (ko00500)	[M]	Cell wall/membrane/envelope biogenesis	Sucrose synthase [Source:UniProtKB/TrEMBL;Acc:A0A1D5U769]
TraesCS2B02G200100.1.cds1	1032.21	1254.1	1318.9	1246.7	967.403	1251.71	664.509	632.41	691.427	705.705	754.003	728.603	356.101	407.301	368.901	804.203	704.202	712.702	0.73487	-0.0568946	normal	0.0409758	0.138249	normal	0.00238783	0.972017	up	Molecular Function: sulfotransferase activity (GO:0008146)	--	--	--	--	Sulfotransferase [Source:UniProtKB/TrEMBL;Acc:A0A1D6RNC0]
TraesCS2B02G201500.1	253.903	238.401	229.601	213.6	232.001	269.801	288.004	317.705	308.812	269.202	230.201	224.801	88.0003	103.6	95.4003	219.901	188.3	209.801	0.91253	-0.0130531	normal	0.0253289	-0.336621	normal	0.00208917	1.10656	up	Biological Process: cellulose microfibril organization (GO:0010215);; Cellular Component: anchored component of membrane (GO:0031225)	--	--	--	--	COBRA-like protein [Source:UniProtKB/TrEMBL;Acc:W5BP87]
TraesCS2B02G204600.1	277.003	406.601	203.401	264.9	395.801	386.302	385.705	358.206	370.614	290.502	391.602	527.802	275.501	284.901	259.701	823.703	890.902	991.603	0.508702	0.239252	normal	0.690023	0.118465	normal	0.00514165	1.7224	up	Molecular Function: catalytic activity (GO:0003824)	K08695|TraesCS2B02G204600.1	Flavonoid biosynthesis (ko00941)	[M]	Cell wall/membrane/envelope biogenesis
TraesCS2B02G210900.1	882.91	880.103	1674.9	1486.7	1681.01	1324.01	901.912	789.413	763.03	1210.71	1185.7	1638.01	952.403	925.003	1040.5	2787.31	2649.91	2902.51	0.316134	0.385731	normal	0.0599087	0.717018	normal	0.000264308	1.51506	up	--	K13070|TraesCS2B02G210900.1	Diterpenoid biosynthesis (ko00904)	--	--
TraesCS2B02G214000.3	614.407	721.002	1206.5	894.1	2242.01	1433.61	690.209	676.911	648.725	961.307	1353.41	1469.01	798.203	855.403	1010.1	2795.51	2277.11	2780.91	0.221055	0.84619	normal	0.0608723	0.90842	normal	0.00471834	1.5599	up	Molecular Function: hydrolase activity, acting on ester bonds (GO:0016788)	K01206|TraesCS2B02G214000.3	Other glycan degradation (ko00511)	--	--
TraesCS2B02G215200.1	4767.25	4646.71	4359.01	4334.3	4027.01	3683.52	6447.99	7525.62	6996.57	5743.34	5297.42	5281.62	10670.1	11966.9	10495.9	3523.11	3282.21	2941.31	0.071996	-0.193426	normal	0.0223575	-0.361487	normal	0.00138297	-1.76529	down	Biological Process: electron transport chain (GO:0022900);; Cellular Component: mitochondrial inner membrane (GO:0005743);; Cellular Component: respiratory chain (GO:0070469);; Molecular Function: NADH dehydrogenase (ubiquinone) activity (GO:0008137)	K03937|TraesCS2B02G215200.1	Oxidative phosphorylation (ko00190)	--	--
TraesCS2B02G216400.1	584.907	354.001	1582.4	594.1	510.202	502.703	493.407	447.107	396.015	479.104	560.902	513.802	337.101	303.201	325.501	610.102	663.402	775.202	0.503905	-0.649801	normal	0.122328	0.217317	normal	0.0147238	1.08491	up	Molecular Function: oxidoreductase activity, acting on the aldehyde or oxo group of donors, NAD or NADP as acceptor (GO:0016620)	K00131|TraesCS2B02G216400.1	Glycolysis / Gluconeogenesis (ko00010);; Pentose phosphate pathway (ko00030);; Carbon metabolism (ko01200)	[C]	Energy production and conversion
TraesCS2B02G218700.1	69.9008	149.1	1.85001	125.8	66.8002	174.201	299.504	771.513	578.222	345.303	1059.2	651.903	153.801	168.601	145.1	48.3002	81.9002	25.9001	0.412475	0.731923	normal	0.617485	0.318327	normal	0.0132511	-1.5825	down	Cellular Component: integral component of membrane (GO:0016021);; Molecular Function: transmembrane transporter activity (GO:0022857)	--	--	[G]	Carbohydrate transport and metabolism
TraesCS2B02G220000.1	16287.6	16988.4	9077.03	14520.4	11168.8	12015.2	21397.2	26965.3	28609.5	20647.8	18938.4	20975.9	30120.3	37331.5	29273.1	15682.3	16931.4	14921.6	0.61422	-0.16773	normal	0.11972	-0.345921	normal	0.0192126	-1.02489	down	Biological Process: tricarboxylic acid cycle (GO:0006099);; Cellular Component: mitochondrion (GO:0005739);; Molecular Function: nucleotide binding (GO:0000166);; Molecular Function: succinate-CoA ligase (ADP-forming) activity (GO:0004775)	K01899|TraesCS2B02G220000.1	Citrate cycle (TCA cycle) (ko00020);; Propanoate metabolism (ko00640);; Carbon metabolism (ko01200)	[C]	Energy production and conversion	Succinate--CoA ligase [ADP-forming] subunit alpha, mitochondrial [Source:UniProtKB/TrEMBL;Acc:A0A1D5U8R6]
TraesCS2B02G220500.2	1742.52	1757.01	3804.31	3497.3	5841.92	5640.13	1618.72	1747.33	1601.76	3198.72	2614.41	4226.72	1386.6	1680.11	1673.01	8809.03	11688.6	12801.9	0.0659518	1.03625	normal	0.0683472	1.01506	normal	0.0147832	2.81263	up	--	K01191|TraesCS2B02G220500.2	Other glycan degradation (ko00511)	--	--
TraesCS2B02G225400.1	326.604	385.801	784.302	749.2	571.902	468.102	436.906	427.107	382.415	839.606	474.702	583.102	330.201	343.001	341.301	1037.5	1087.7	1143.1	0.595042	0.257526	normal	0.180108	0.606233	normal	0.001403	1.68777	up	Molecular Function: electron transfer activity (GO:0009055)	--	--	--	--
TraesCS2B02G226900.1.cds1	159.202	186.601	231.101	276.6	279.701	300.602	232.403	253.304	290.211	366.603	430.402	422.502	1199.6	930.103	1247.7	533.502	589.801	461.301	0.0348761	0.570802	normal	0.00532028	0.65232	normal	0.0166107	-1.0918	down	Biological Process: anatomical structure development (GO:0048856);; Biological Process: biological regulation (GO:0065007);; Biological Process: biological_process (GO:0008150);; Biological Process: developmental process (GO:0032502);; Biological Process: developmental process involved in reproduction (GO:0003006);; Biological Process: flower development (GO:0009908);; Biological Process: multice…	--	--	--	--	Polygalacturonase-inhibiting protein, Inhibitor of fungal polygalacturonase, Regulation of floral organ numbe [Source: Projected from Oryza sativa (Os07g0568700)]
TraesCS2B02G230600.4	209.602	184.501	238.801	229.7	141.101	143.301	175.902	176.703	159.706	222.102	207.301	164.701	113.2	104.9	128.7	301.101	225.301	276.001	0.316067	-0.299933	normal	0.249654	0.213692	normal	0.0143409	1.21022	up	Biological Process: phospholipid transport (GO:0015914);; Cellular Component: integral component of membrane (GO:0016021);; Molecular Function: ATP binding (GO:0005524);; Molecular Function: magnesium ion binding (GO:0000287)	--	--	[P]	Inorganic ion transport and metabolism	Phospholipid-transporting ATPase [Source:UniProtKB/TrEMBL;Acc:A0A341QMT7]
TraesCS2B02G244600.1	1118.71	1150.8	3881.31	1153.1	12405	5725.33	1264.72	1246.12	1158.34	2231.32	1800.11	2634.11	1304.8	1441.31	1393.7	4298.91	3603.51	3779.01	0.3109	1.64851	normal	0.0511338	0.861262	normal	0.00542978	1.49658	up	Biological Process: carboxylic acid metabolic process (GO:0019752);; Molecular Function: isocitrate lyase activity (GO:0004451);; Molecular Function: metal ion binding (GO:0046872)	K01637|TraesCS2B02G244600.1	Glyoxylate and dicarboxylate metabolism (ko00630);; Carbon metabolism (ko01200)	[C]	Energy production and conversion
TraesCS2B02G255200.1	424.805	734.402	710.302	1324.3	298.401	367.602	471.606	493.908	687.527	730.105	454.702	426.102	928.803	997.403	946.903	542.302	306.701	321.201	0.916447	0.0903285	normal	0.912132	-0.0372477	normal	0.0128899	-1.29585	down	Biological Process: actin filament depolymerization (GO:0030042);; Cellular Component: actin cytoskeleton (GO:0015629);; Molecular Function: actin binding (GO:0003779)	--	--	--	--
TraesCS2B02G258500.1	561.806	556.302	1090.9	940.9	691.702	603.103	551.507	888.215	915.136	1321.81	1106.4	1043.5	1882.71	2213.11	1917.21	1077.1	774.502	811.302	0.967823	0.0173294	normal	0.0672726	0.56001	normal	0.00145519	-1.17509	down	Molecular Function: ATP binding (GO:0005524);; Molecular Function: protein kinase activity (GO:0004672)	--	--	[M]	Cell wall/membrane/envelope biogenesis
TraesCS2B02G261000.1.cds1	496.206	480.301	292.801	237.1	298.901	248.101	287.904	219.704	228.709	247.902	185.001	212.201	147.3	158.501	123.2	393.701	381.001	373.101	0.122264	-0.694928	normal	0.34147	-0.190795	normal	0.000183871	1.41982	up	Cellular Component: integral component of membrane (GO:0016021)	--	--	--	--
TraesCS2B02G262400.1	3967.44	4045.61	4882.91	4477.7	5861.02	4962.33	3691.95	3131.55	3112.92	4201.03	4339.22	4540.42	2941.51	2902.61	2974.41	5740.32	5942.31	6152.52	0.191078	0.24671	normal	0.016249	0.396638	normal	0.00118285	1.01611	up	Biological Process: lipid transport (GO:0006869);; Cellular Component: integral component of membrane (GO:0016021);; Molecular Function: lipid binding (GO:0008289)	--	--	--	--
TraesCS2B02G271900.3	2972.23	2723.01	3445.31	2846.1	3660.41	3504.72	2350.23	2240.24	2172.98	2842.82	3152.71	3174.71	1801.01	1617.71	1613.01	3551.21	4281.31	4445.71	0.42661	0.131266	normal	0.00754831	0.439201	normal	0.00987267	1.28698	up	Cellular Component: integral component of membrane (GO:0016021)	--	--	--	--	Hyperosmolality-gated Ca2+ permeable channel 3.1 [Source:Projected from Arabidopsis thaliana (AT1G30360) UniProtKB/TrEMBL;Acc:A0A097NUQ9]
TraesCS2B02G278300.1.cds1	494.706	547.402	1016.9	1404.8	457.002	525.303	697.309	1094.92	995.139	1318.71	1366.01	1265.1	6688.82	5589.22	6171.62	826.603	714.702	605.902	0.772987	0.213311	normal	0.0758011	0.502885	normal	0.00250322	-3.10306	down	Molecular Function: enzyme inhibitor activity (GO:0004857)	--	--	--	--
TraesCS2B02G279700.1	3136.74	3112.71	1114	1580.4	629.602	879.904	2599.93	2223.64	2401.39	1519.51	1393.91	1543.71	1362.5	1380.6	1250.3	636.402	519.001	506.601	0.155565	-1.25282	normal	0.00625203	-0.696878	normal	0.000180421	-1.2647	down	Molecular Function: electron transfer activity (GO:0009055)	--	--	--	--
TraesCS2B02G280800.1	311.904	337.601	604.002	822.4	369.501	381.902	341.005	468.308	472.218	629.705	507.702	499.502	3366.11	3226.81	3472.71	567.202	444.101	406.701	0.582221	0.328286	normal	0.120746	0.353106	normal	1.53e-05	-2.8275	down	--	K12486|TraesCS2B02G280800.1	Endocytosis (ko04144)	--	--
TraesCS2B02G282000.1.cds1	1497.02	1409.8	1499.2	1464.8	2419.51	2034.81	1279.02	1203.62	1154.84	1201.61	1401.91	1866.61	1037.2	889.303	1058.5	2232.61	2575.51	2259.81	0.209466	0.425905	normal	0.292773	0.297374	normal	0.00184722	1.24355	up	Cellular Component: apoplast (GO:0048046)	K01870|TraesCS2B02G282000.1.cds1	Aminoacyl-tRNA biosynthesis (ko00970)	--	--	Dirigent protein [Source:UniProtKB/TrEMBL;Acc:W5BGW0]
TraesCS2B02G291000.1	3998.35	3798.81	4180.31	4760.2	5120.22	4611.52	6891.89	9091.55	8743.14	7424.05	6719.73	6962.53	11097.3	12429	11625.6	4746.42	5381.91	5811.72	0.0134097	0.274928	normal	0.213167	-0.228388	normal	0.00027373	-1.14095	down	Biological Process: biological_process (GO:0008150);; Biological Process: metabolic process (GO:0008152);; Biological Process: oxidation-reduction process (GO:0055114);; Cellular Component: NADH dehydrogenase complex (GO:0030964);; Cellular Component: catalytic complex (GO:1902494);; Cellular Component: cell (GO:0005623);; Cellular Component: cell part (GO:0044464);; Cellular Component: cellular_…	K03946|TraesCS2B02G291000.1	Oxidative phosphorylation (ko00190)	--	--
TraesCS2B02G293600.1.cds1	1058.71	1265.5	1876.71	1252.6	3904.01	2120.01	703.109	929.715	903.935	1130.11	1475.81	2024.51	783.203	823.903	884.303	2864.91	3417.81	3517.11	0.318732	0.792564	normal	0.106645	0.868157	normal	0.00601579	1.97579	up	Molecular Function: cysteine-type endopeptidase inhibitor activity (GO:0004869)	--	--	--	--	Cysteine proteinase inhibitor [Source:UniProtKB/TrEMBL;Acc:W5BGM7]
TraesCS2B02G297300.1	2719.23	3004.01	5456.12	6611.2	2818.41	2823.11	11597.1	17281.1	14774.4	11538.4	13047	9767.04	20401.8	19325.7	21965.6	5494.52	5114.51	4454.61	0.828336	0.132265	normal	0.195349	-0.345655	normal	0.000726922	-2.03404	down	Biological Process: lipid metabolic process (GO:0006629);; Molecular Function: lipase activity (GO:0016298)	--	--	--	--
TraesCS2B02G305900.1	1310.21	1465.3	1862.91	1603.8	1521.01	1656.01	830.111	649.511	751.829	754.406	926.504	986.504	827.903	660.302	770.202	1952.31	1762.5	1947.91	0.803042	0.0436212	normal	0.175726	0.257459	normal	0.000197118	1.32619	up	Cellular Component: integral component of membrane (GO:0016021);; Molecular Function: potassium ion transmembrane transporter activity (GO:0015079)	--	--	[P]	Inorganic ion transport and metabolism	Potassium transporter [Source:UniProtKB/TrEMBL;Acc:A0A096UMH2]
TraesCS2B02G322400.1	1413.12	1241.4	1864.41	1495.5	1671.91	1445.21	1239.12	1155.52	1157.14	1665.51	2033.01	1818.11	1348	1093.5	1461.3	2413.11	2611.11	2814.31	0.886417	0.0296046	normal	0.0200246	0.635244	normal	0.00119353	1.00607	up	Biological Process: response to oxidative stress (GO:0006979);; Molecular Function: heme binding (GO:0020037);; Molecular Function: peroxidase activity (GO:0004601)	K00434|TraesCS2B02G322400.1	Ascorbate and aldarate metabolism (ko00053);; Glutathione metabolism (ko00480)	[P]	Inorganic ion transport and metabolism
TraesCS2B02G322500.2	865.81	845.903	1047.8	976	1069.5	970.505	718.71	731.012	724.028	857.806	904.904	1056.1	615.502	614.002	590.602	1500.31	1296.7	1213	0.32104	0.128226	normal	0.0689207	0.374903	normal	0.012795	1.13958	up	Biological Process: photosynthesis (GO:0015979);; Cellular Component: extrinsic component of membrane (GO:0019898);; Cellular Component: photosystem II oxygen evolving complex (GO:0009654);; Molecular Function: calcium ion binding (GO:0005509)	--	--	--	--	PsbP domain-containing protein 2, chloroplastic [Source:Projected from Arabidopsis thaliana (AT2G28605) UniProtKB/Swiss-Prot;Acc:Q8VY52]
TraesCS2B02G333700.2	1467.02	1361.4	2326.61	2398.4	1418.11	1334.11	2044.83	2800.15	2402.29	2672.42	2810.11	2420.11	8219.03	7128.82	8976.83	1706.51	1729.1	1476.5	0.997593	-0.00123639	normal	0.439925	0.124898	normal	0.00589498	-2.308	down	Biological Process: glutamate metabolic process (GO:0006536);; Molecular Function: glutamate decarboxylase activity (GO:0004351);; Molecular Function: pyridoxal phosphate binding (GO:0030170)	K01580|TraesCS2B02G333700.2	Alanine, aspartate and glutamate metabolism (ko00250);; beta-Alanine metabolism (ko00410);; Taurine and hypotaurine metabolism (ko00430);; Butanoate metabolism (ko00650)	[E]	Amino acid transport and metabolism	Glutamate decarboxylase [Source:UniProtKB/TrEMBL;Acc:A0A341QPN6]
TraesCS2B02G335500.1	579.707	770.002	1066.3	1943.3	817.103	758.904	1267.52	1614.03	1439.06	1659.41	2099.91	1846.91	10326.8	7530.33	10851.7	1541.01	1285.6	1196.7	0.447404	0.542664	normal	0.0607983	0.375799	normal	0.0146174	-2.83504	down	Cellular Component: integral component of membrane (GO:0016021)	--	--	--	--
TraesCS2B02G340500.2	134.602	126	288.101	60	1011.3	620.803	140.302	135.402	143.606	185.601	266.701	439.402	132.8	208.801	151.8	657.602	747.202	840.902	0.300149	1.62472	normal	0.169927	1.08855	normal	0.0030809	2.18633	up	Biological Process: glutathione catabolic process (GO:0006751);; Molecular Function: glutathione hydrolase activity (GO:0036374)	K18592|TraesCS2B02G340500.2	Taurine and hypotaurine metabolism (ko00430);; Cyanoamino acid metabolism (ko00460);; Glutathione metabolism (ko00480);; Arachidonic acid metabolism (ko00590)	[E]	Amino acid transport and metabolism
TraesCS2B02G341200.1	2949.23	3893.51	3986.11	4003.6	4769.02	3508.02	4385.66	3838.16	4654.48	4602.63	4527.92	5006.92	1850.11	1954.81	1963.11	4291.11	4371.41	4366.61	0.383486	0.181504	normal	0.225103	0.134582	normal	2.12e-06	1.17559	up	Biological Process: hexose metabolic process (GO:0019318);; Molecular Function: aldose 1-epimerase activity (GO:0004034);; Molecular Function: carbohydrate binding (GO:0030246)	K01785|TraesCS2B02G341200.1	Glycolysis / Gluconeogenesis (ko00010);; Galactose metabolism (ko00052)	[G]	Carbohydrate transport and metabolism	Aldose 1-epimerase [Source:UniProtKB/TrEMBL;Acc:W5BHH8]
TraesCS2B02G341500.1	1601.32	1720.31	2909.11	2916.4	1866.61	1842.21	5355.97	6701.21	6230.44	4643.63	3362.81	3257.21	6514.02	6767.32	6614.82	2341.31	2080.2	1885.41	0.82228	0.0885658	normal	0.0175113	-0.699192	normal	5.86e-05	-1.65748	down	Biological Process: hexose metabolic process (GO:0019318);; Molecular Function: aldose 1-epimerase activity (GO:0004034);; Molecular Function: carbohydrate binding (GO:0030246)	K01785|TraesCS2B02G341500.1	Glycolysis / Gluconeogenesis (ko00010);; Galactose metabolism (ko00052)	[G]	Carbohydrate transport and metabolism	Aldose 1-epimerase [Source:UniProtKB/TrEMBL;Acc:A0A341QRG5]
TraesCS2B02G341700.1	183.102	240.201	345.101	380.5	180.801	138.401	162.202	146.902	188.907	244.902	201.801	202.901	1640.11	1710.81	1332.5	327.501	206.4	193.201	0.810632	-0.135125	normal	0.0556561	0.383379	normal	0.00361054	-2.68733	down	Biological Process: cell wall modification (GO:0042545);; Biological Process: pectin catabolic process (GO:0045490);; Cellular Component: integral component of membrane (GO:0016021);; Molecular Function: aspartyl esterase activity (GO:0045330);; Molecular Function: enzyme inhibitor activity (GO:0004857);; Molecular Function: pectinesterase activity (GO:0030599)	K01051|TraesCS2B02G341700.1	Pentose and glucuronate interconversions (ko00040)	--	--	Pectinesterase [Source:UniProtKB/TrEMBL;Acc:A0A1D5U2W3]
TraesCS2B02G342800.1	324.204	340.901	559.302	311.7	796.903	417.102	440.106	369.306	291.411	568.904	630.603	590.302	247.301	315.701	287.301	625.302	755.302	733.702	0.587319	0.317394	normal	0.0206216	0.701223	normal	0.00285431	1.31414	up	Biological Process: ribosome biogenesis (GO:0042254);; Biological Process: translation (GO:0006412);; Cellular Component: cytosolic large ribosomal subunit (GO:0022625);; Molecular Function: structural constituent of ribosome (GO:0003735)	K02915|TraesCS2B02G342800.1	Ribosome (ko03010)	[J]	Translation, ribosomal structure and biogenesis
TraesCS2B02G354100.1	1304.51	1902.81	1571.6	1720.9	1282.6	1248.51	4363.26	6010.8	5750.52	3483.13	4194.52	3028.41	4894.52	4970.32	4361.51	1994.21	1478.1	1239.2	0.488976	-0.168541	normal	0.0503032	-0.590835	normal	0.000469647	-1.5943	down	Molecular Function: metal ion binding (GO:0046872);; Molecular Function: oxidoreductase activity (GO:0016491)	K23947|TraesCS2B02G354100.1	Tryptophan metabolism (ko00380)	[Q]	Secondary metabolites biosynthesis, transport and catabolism
TraesCS2B02G357400.1	1272.21	1518.3	1745.81	1780.9	1720.81	1433.91	1411.02	1412.92	1494.86	1697.41	1898.11	1851.11	1302	1347.1	1408.4	3147.71	3017.61	3638.21	0.48849	0.121706	normal	0.0132529	0.334733	normal	0.00825942	1.27271	up	Biological Process: carbohydrate metabolic process (GO:0005975);; Molecular Function: hydrolase activity, hydrolyzing O-glycosyl compounds (GO:0004553)	K01179|TraesCS2B02G357400.1	Starch and sucrose metabolism (ko00500)	[G]	Carbohydrate transport and metabolism
TraesCS2B02G364000.1	954.211	986.703	3887.51	1900.8	11723.2	7025.34	732.61	1080.72	1050.34	2547.72	2399.41	3795.21	1278.5	1472.51	1365.3	5676.02	6059.81	6880.52	0.217322	1.82492	normal	0.0404945	1.61016	normal	0.0045265	2.17715	up	Biological Process: glyoxylate cycle (GO:0006097);; Biological Process: tricarboxylic acid cycle (GO:0006099);; Molecular Function: malate synthase activity (GO:0004474)	K01638|TraesCS2B02G364000.1	Pyruvate metabolism (ko00620);; Glyoxylate and dicarboxylate metabolism (ko00630);; Carbon metabolism (ko01200)	[C]	Energy production and conversion	Malate synthase [Source:UniProtKB/TrEMBL;Acc:A0A341R1I5]
TraesCS2B02G368100.1	361.704	558.702	127.9	516.5	370.001	398.102	646.909	652.011	561.222	427.403	637.703	480.402	1358	1082	1210.3	375.001	306.001	348.401	0.601066	0.293263	normal	0.234585	-0.267331	normal	0.00570824	-1.82621	down	Biological Process: mitochondrial pyruvate transmembrane transport (GO:0006850);; Cellular Component: integral component of mitochondrial inner membrane (GO:0031305);; Molecular Function: pyruvate transmembrane transporter activity (GO:0050833)	--	--	--	--	Mitochondrial pyruvate carrier [Source:UniProtKB/TrEMBL;Acc:W5BGP8]
TraesCS2B02G381600.1	2225.33	2550.61	2795.11	2976.4	4805.22	3962.32	3836.85	4360.17	4509.47	4318.13	4106.72	4821.62	2783.31	2726.51	2822.61	5346.72	5758.11	5724.72	0.108367	0.633352	normal	0.573774	0.0600412	normal	0.0014802	1.01419	up	Biological Process: cell redox homeostasis (GO:0045454);; Molecular Function: electron transfer activity (GO:0009055);; Molecular Function: protein disulfide oxidoreductase activity (GO:0015035)	--	--	[O]	Posttranslational modification, protein turnover, chaperones	Glutaredoxin-C1 [Source:Projected from Arabidopsis thaliana (AT5G63030) UniProtKB/Swiss-Prot;Acc:Q8L8T2]
TraesCS2B02G388000.1	201.202	243.801	300.501	876.5	271.401	294.601	420.006	643.711	791.531	724.005	850.004	817.703	5408.72	5303.02	6157.92	675.802	504.101	426.001	0.361159	0.952286	normal	0.234253	0.366432	normal	0.00154633	-3.39297	down	Molecular Function: metal ion binding (GO:0046872)	--	--	--	--
TraesCS2B02G394300.1	181.002	130.6	503.901	327.8	985.403	785.304	173.002	322.805	298.012	558.204	626.303	820.903	197.901	228.301	207.501	1082.2	1137.2	1221	0.148302	1.3636	normal	0.0182791	1.33701	up	0.00120345	2.4407	up	Biological Process: cell wall organization (GO:0071555);; Cellular Component: cell wall (GO:0005618);; Cellular Component: extracellular region (GO:0005576);; Molecular Function: hydrolase activity (GO:0016787)	--	--	--	--	Pectin acetylesterase [Source:UniProtKB/TrEMBL;Acc:A0A341R2L6]
TraesCS2B02G396700.2	226.403	202.401	408.301	292.7	710.303	497.203	271.204	236.004	215.608	285.902	488.502	432.802	416.601	283.001	370.001	834.603	859.102	807.802	0.202856	0.84168	normal	0.107564	0.739972	normal	0.00290841	1.22572	up	Cellular Component: integral component of membrane (GO:0016021);; Molecular Function: channel activity (GO:0015267)	--	--	[G]	Carbohydrate transport and metabolism
TraesCS2B02G397200.1	2733.03	2670.11	3536.21	3387.6	4429.92	3553.92	2785.24	2436.54	2286.09	3253.42	3013.91	2742.61	2164.51	1950.41	2174.61	4908.02	4995.81	5872.82	0.131936	0.347172	normal	0.0745858	0.263116	normal	0.00684515	1.32677	up	Cellular Component: integral component of membrane (GO:0016021)	--	--	[O]	Posttranslational modification, protein turnover, chaperones
TraesCS2B02G400300.1.cds1	2052.72	2024.71	2269.61	1957.9	2080.51	1605.41	1609.42	791.513	852.433	1350.71	1648.01	1455.51	1237	1061	1382.1	3710.01	3088.31	3716.71	0.24143	-0.169412	normal	0.264037	0.45324	normal	0.00300156	1.51463	up	Biological Process: fatty acid biosynthetic process (GO:0006633);; Molecular Function: hydro-lyase activity (GO:0016836)	K02372|TraesCS2B02G400300.1.cds1	Fatty acid biosynthesis (ko00061);; Biotin metabolism (ko00780);; Fatty acid metabolism (ko01212)	[I]	Lipid transport and metabolism
TraesCS2B02G402500.1	6496.77	8161.33	6531.62	8503.3	9379.33	10798.5	4128.36	4336.87	4390.37	6811.15	9140.54	10265.2	3615.61	4196.61	3773.21	12437.4	14655.8	15995.3	0.0467825	0.436735	normal	0.0476107	1.0281	normal	0.00822399	1.89499	up	Molecular Function: calcium ion binding (GO:0005509);; Molecular Function: monooxygenase activity (GO:0004497)	K17991|TraesCS2B02G402500.1	Cutin, suberine and wax biosynthesis (ko00073)	[T]	Signal transduction mechanisms	Caleosin [Source:UniProtKB/TrEMBL;Acc:W5B7W5]
TraesCS2B02G404400.1	166.902	191.401	323.601	245.8	551.302	644.803	175.902	146.002	153.206	282.902	295.001	357.201	93.0003	105.6	87.1003	279.701	294.101	223.101	0.158888	1.08034	normal	0.0126998	0.976864	up	0.0118661	1.4799	up	Biological Process: biological_process (GO:0008150);; Biological Process: cellular component assembly (GO:0022607);; Biological Process: cellular component biogenesis (GO:0044085);; Biological Process: cellular component organization (GO:0016043);; Biological Process: cellular component organization or biogenesis (GO:0071840);; Biological Process: cellular process (GO:0009987);; Biological Proces…	--	--	--	--
TraesCS2B02G408600.2	234.203	164.701	379.001	169.7	53.2002	76.4004	120.502	104.202	114.704	232.702	119.4	97.1004	30.5001	32.5001	33.1001	60.6002	71.6002	75.4002	0.110611	-1.378	normal	0.475693	0.404347	normal	0.0119795	1.1112	up	Molecular Function: endoribonuclease activity (GO:0004521)	--	--	--	--
TraesCS2B02G421000.2	2301.43	2037.91	2539.31	1862.8	2035.31	1973.41	1253.32	1134.62	1233.45	1146.81	1002.9	1269.8	464.002	631.002	493.402	1218.4	1240	1296.1	0.135013	-0.22839	normal	0.490859	-0.0827481	normal	0.00149666	1.24105	up	Biological Process: gene silencing by RNA (GO:0031047);; Molecular Function: nucleic acid binding (GO:0003676)	--	--	--	--
TraesCS2B02G425000.1	949.411	937.103	1399.1	1198.5	1643.11	1342.61	1074.51	957.316	916.236	1232.01	1411.91	1480.11	1170.9	1143	1142.8	2976.41	2618.11	2894.91	0.211255	0.348791	normal	0.0159814	0.484283	normal	0.0039321	1.29627	up	Biological Process: carbohydrate metabolic process (GO:0005975);; Molecular Function: alpha-L-fucosidase activity (GO:0004560)	K01206|TraesCS2B02G425000.1	Other glycan degradation (ko00511)	[G]	Carbohydrate transport and metabolism	Alpha-L-fucosidase 1 [Source:Projected from Arabidopsis thaliana (AT2G28100) UniProtKB/Swiss-Prot;Acc:Q8GW72]
TraesCS2B02G427200.1.cds1	2549.23	2963.71	4688.71	9894.9	2892.31	2929.81	2739.14	5253.29	5617.22	6081.04	5667.32	6258.82	53057.8	51680.7	51576.9	6290.92	4203.31	3670.31	0.516975	0.623525	normal	0.244118	0.403944	normal	7.57e-06	-3.4641	down	Molecular Function: serine-type endopeptidase activity (GO:0004252)	--	--	[M]	Cell wall/membrane/envelope biogenesis
TraesCS2B02G427700.1	79.8009	70.7002	101.7	1.85	118.6	133.701	97.2013	72.1012	68.3027	89.7007	123.901	118.2	62.3002	65.4002	67.6002	115	150.2	138.6	0.98912	0.01111	normal	0.088857	0.481755	normal	0.0196396	1.04795	up	Biological Process: acyl-CoA metabolic process (GO:0006637);; Molecular Function: acyl-CoA hydrolase activity (GO:0047617)	K01068|TraesCS2B02G427700.1	Fatty acid elongation (ko00062);; Biosynthesis of unsaturated fatty acids (ko01040)	[I]	Lipid transport and metabolism
TraesCS2B02G429100.1	2805.73	2915.71	1755.01	2227.2	2264.01	2597.61	1959.63	1588.23	1683.27	1428.21	1588.31	1834.71	879.803	773.403	877.103	1860.91	2048.7	2195.11	0.766147	-0.0768069	normal	0.47933	-0.10877	normal	0.00301515	1.27061	up	Biological Process: response to oxidative stress (GO:0006979);; Molecular Function: glutathione peroxidase activity (GO:0004602)	K00432|TraesCS2B02G429100.1	Glutathione metabolism (ko00480);; Arachidonic acid metabolism (ko00590)	--	--	Glutathione peroxidase [Source:UniProtKB/TrEMBL;Acc:W5BE96]
TraesCS2B02G429500.1	618.807	1092.7	1043.1	2467.1	567.702	774.604	2880.14	4233.07	4362.97	3918.13	3023.21	3053.71	10378.1	11308.1	9435.33	1496.41	1232.9	983.203	0.622245	0.467716	normal	0.435066	-0.199356	normal	0.00199986	-3.06745	down	Biological Process: actin filament depolymerization (GO:0030042);; Cellular Component: actin cytoskeleton (GO:0015629);; Molecular Function: actin binding (GO:0003779)	--	--	--	--
TraesCS2B02G430700.1	1094.11	1256.9	1678	1545.3	675.702	719.104	1684.42	1904.83	1890.67	1878.41	2045.41	1484.01	2974.41	2868.71	3028.31	929.903	821.602	713.602	0.34726	-0.454561	normal	0.903626	-0.0191074	normal	2.04e-05	-1.84752	down	Biological Process: trehalose biosynthetic process (GO:0005992);; Molecular Function: trehalose-phosphatase activity (GO:0004805)	K01087|TraesCS2B02G430700.1	Starch and sucrose metabolism (ko00500)	[G]	Carbohydrate transport and metabolism	Trehalose 6-phosphate phosphatase [Source:UniProtKB/TrEMBL;Acc:W5B9F2]
TraesCS2B02G436700.1.cds1	39409.1	39058.7	43086.2	39090.9	58335.7	52792.4	34429.2	28752.6	25920.3	43309.3	54432.3	55532.5	20115.1	23511.8	21082.1	73132.5	86772.2	83558.5	0.233266	0.305469	normal	0.0144369	0.782584	normal	0.0031368	1.91167	up	Cellular Component: host cell nucleus (GO:0042025);; Cellular Component: nucleosome (GO:0000786);; Cellular Component: nucleus (GO:0005634);; Molecular Function: DNA binding (GO:0003677);; Molecular Function: protein heterodimerization activity (GO:0046982)	--	--	--	--	Histone H4 [Source:UniProtKB/TrEMBL;Acc:W5B8I7]
TraesCS2B02G439000.2	6633.98	6289.42	5584.02	5067.4	6820.42	7082.94	5375.27	4272.67	4232.36	4712.13	5197.62	5385.02	2965.41	2852.91	3017.41	6217.82	6197.21	6061.52	0.840881	0.0356744	normal	0.34651	0.14	normal	1.27e-06	1.06427	up	Biological Process: gene silencing by RNA (GO:0031047);; Molecular Function: nucleic acid binding (GO:0003676)	--	--	--	--
TraesCS2B02G442300.1	186.502	137.8	312.801	201.9	324.701	273.801	108.001	107.802	101.304	164.301	171.901	258.001	107.9	205.101	108.1	765.203	554.701	613.802	0.443287	0.329198	normal	0.090746	0.905985	normal	0.0056671	2.19913	up	--	--	--	--	--
TraesCS2B02G444700.2	2233.83	2518.41	1656.4	2257.9	3124.21	3256.82	1908.23	1729.23	1735.47	1953.01	2167.11	2364.91	1278.7	1310.6	1316	2810.91	2946.01	3120.71	0.141927	0.430834	normal	0.0702925	0.271407	normal	0.00254678	1.18474	up	Biological Process: mature ribosome assembly (GO:0042256)	K14574|TraesCS2B02G444700.2	Ribosome biogenesis in eukaryotes (ko03008)	[J]	Translation, ribosomal structure and biogenesis
TraesCS2B02G455700.2	809.309	907.103	1331.3	1731.1	788.903	850.204	1201.42	1606.63	1524.86	1948.41	1410.91	1297.2	4034.21	4142.01	3965.11	1169.3	997.302	869.803	0.774916	0.145109	normal	0.675655	0.10392	normal	4.32e-05	-1.99949	down	Biological Process: cytoskeleton organization (GO:0007010);; Molecular Function: actin filament binding (GO:0051015)	--	--	--	--	Similar to Actin filament bundling protein P-115-ABP [Source: Projected from Oryza sativa (Os04g0604000)]
TraesCS2B02G457000.1	959.611	975.303	1711.91	2063.3	904.603	1061.21	1977.43	4354.47	3473.33	4017.03	2648.11	2482.51	7485.83	8085.03	7796.73	1822.11	1134.9	915.003	0.788152	0.143822	normal	0.810025	-0.100151	normal	0.000122577	-2.59335	down	Biological Process: cell wall organization (GO:0071555);; Cellular Component: cell wall (GO:0005618);; Cellular Component: extracellular region (GO:0005576);; Molecular Function: hydrolase activity (GO:0016787)	--	--	--	--	Pectin acetylesterase [Source:UniProtKB/TrEMBL;Acc:A0A1D5U1J0]
TraesCS2B02G457800.1	5685.76	4802.31	6973.82	5693.7	8238.83	6001.43	5405.17	5847.4	6125.44	7133.55	6965.33	8115.83	6690.02	6830.32	6572.92	16091.8	16202.7	17510.6	0.466896	0.191018	normal	0.0266331	0.354253	normal	0.00167647	1.30958	up	Cellular Component: vacuolar proton-transporting V-type ATPase complex (GO:0016471);; Molecular Function: proton-exporting ATPase activity, phosphorylative mechanism (GO:0008553)	K02152|TraesCS2B02G457800.1	Oxidative phosphorylation (ko00190);; Phagosome (ko04145)	--	--	V-type proton ATPase subunit G [Source:UniProtKB/TrEMBL;Acc:B2B9U2]
TraesCS2B02G486000.4	9337.71	12915.6	2922.91	7942.9	5141.32	6418.73	9930.63	8854.55	9058.85	7629.46	9054.74	7868.33	1953.91	2062.91	1891.61	3572.61	4171.41	3776.01	0.589102	-0.368371	normal	0.122645	-0.181497	normal	0.0055499	0.963301	up	Molecular Function: RNA binding (GO:0003723)	--	--	[J]	Translation, ribosomal structure and biogenesis
TraesCS2B02G490400.1.cds1	396.004	495.502	648.702	551.7	988.304	672.303	338.505	308.705	320.112	544.504	489.102	678.303	301.001	243.901	314.101	982.203	759.102	790.702	0.226497	0.522426	normal	0.0446769	0.823538	normal	0.0099921	1.55955	up	Molecular Function: enzyme inhibitor activity (GO:0004857)	--	--	--	--
TraesCS2B02G491300.1	295.503	330.301	678.002	834.1	219.801	277.901	581.008	1663.13	1125.14	1680.71	1304.71	1158	2688.21	2194.01	2927.41	438.601	431.501	262.401	0.970033	0.0306502	normal	0.514363	0.298383	normal	0.00628096	-2.78574	down	Biological Process: carbohydrate metabolic process (GO:0005975);; Biological Process: cell wall organization (GO:0071555);; Cellular Component: extracellular region (GO:0005576);; Molecular Function: polygalacturonase activity (GO:0004650)	K01213|TraesCS2B02G491300.1	Pentose and glucuronate interconversions (ko00040)	[G]	Carbohydrate transport and metabolism
TraesCS2B02G507700.1	204.202	235.101	255.801	261.9	432.102	476.202	448.306	309.605	312.112	383.303	643.803	628.402	223.501	207.101	234.701	424.101	514.701	434.901	0.129958	0.75146	normal	0.1325	0.629632	normal	0.00995488	1.04599	up	Molecular Function: catalytic activity (GO:0003824)	K08695|TraesCS2B02G507700.1	Flavonoid biosynthesis (ko00941)	[M]	Cell wall/membrane/envelope biogenesis
TraesCS2B02G515500.1	865.41	850.103	1143.3	1088.7	1528.51	1193.31	899.812	863.814	839.633	1049.51	1051.7	1244.2	789.703	813.003	801.303	1546.31	1781.3	1596.6	0.131255	0.414567	normal	0.0533092	0.361867	normal	0.006768	1.03445	up	--	--	--	--	--
TraesCS2B02G516700.2	1050.31	1167.7	2058.51	1567.2	2646.01	1833.31	1502.02	1998.53	1839.87	1683.81	1326.31	1830.21	3181.81	3536.91	3393.31	8613.93	11156.1	10297.9	0.264092	0.499667	normal	0.470507	-0.14185	normal	0.0112073	1.57215	up	Biological Process: carbohydrate metabolic process (GO:0005975);; Molecular Function: hydrolase activity, hydrolyzing O-glycosyl compounds (GO:0004553)	K01193|TraesCS2B02G516700.2	Galactose metabolism (ko00052);; Starch and sucrose metabolism (ko00500)	[G]	Carbohydrate transport and metabolism
TraesCS2B02G517600.1	5042.06	5224.02	5050.81	5338.2	7524.53	6502.33	5615.17	5424.59	5452.91	6055.14	7442.43	7617.43	6671.92	6151.22	7327.22	15069.1	13877.7	14798	0.165037	0.338333	normal	0.0872545	0.356443	normal	9.44e-05	1.11831	up	Molecular Function: serine-type carboxypeptidase activity (GO:0004185)	--	--	[E]	Amino acid transport and metabolism	Carboxypeptidase [Source:UniProtKB/TrEMBL;Acc:A0A1D5U4G8]
TraesCS2B02G520600.1	13163.6	11792.6	13893.6	10666.1	14950.4	13996	10062	10664.9	11448.1	10563.5	10133.5	11736.5	5436.82	5962.92	5610.32	14611.9	13576.1	13499.2	0.871419	0.0280411	normal	0.897179	0.0115451	normal	0.000431317	1.29322	up	Molecular Function: DNA binding (GO:0003677)	--	--	--	--
TraesCS2B02G535300.1	2363.63	2437.81	4007.71	3831	9457.43	6944.54	5147.57	7381.82	7054.17	10470.7	12153.2	15417.4	7378.52	8267.93	7641.42	17640.8	19213.8	23404.6	0.133532	1.19963	normal	0.0340285	0.957919	normal	0.0171001	1.3716	up	Biological Process: DNA catabolic process (GO:0006308);; Molecular Function: endonuclease activity (GO:0004519);; Molecular Function: nucleic acid binding (GO:0003676)	--	--	--	--
TraesCS2B02G537100.1	1555.92	1584.2	2547.01	3510.5	1637.31	1617.91	5663.98	6290.8	4894.59	5191.24	5258.72	4100.62	11718	10201.9	13615.1	2879.51	2741.11	2292.21	0.646141	0.250541	normal	0.237219	-0.211618	normal	0.00953627	-2.16698	down	Biological Process: carbohydrate metabolic process (GO:0005975);; Molecular Function: hydrolase activity, hydrolyzing O-glycosyl compounds (GO:0004553)	--	--	[G]	Carbohydrate transport and metabolism
TraesCS2B02G546900.1	1002.41	448.701	941.403	885.3	529.302	506.003	433.306	874.014	676.526	701.205	704.703	784.503	3541.61	4561.12	3217.11	1106	586.201	553.302	0.507489	-0.316968	normal	0.646116	0.142901	normal	0.00839588	-2.33374	down	Molecular Function: enzyme inhibitor activity (GO:0004857)	--	--	--	--
TraesCS2B02G551400.1	538.006	486.801	853.603	1330.2	479.002	444.602	543.607	1189.12	897.335	1587.91	1175.3	1248.3	7413.62	7332.33	7529.52	1236.7	936.302	727.502	0.718479	0.26285	normal	0.120397	0.609053	normal	0.000105436	-2.94108	down	Biological Process: cell wall modification (GO:0042545);; Biological Process: pectin catabolic process (GO:0045490);; Molecular Function: aspartyl esterase activity (GO:0045330);; Molecular Function: enzyme inhibitor activity (GO:0004857);; Molecular Function: pectinesterase activity (GO:0030599)	K01051|TraesCS2B02G551400.1	Pentose and glucuronate interconversions (ko00040)	--	--
TraesCS2B02G554900.1	235.403	316.701	392.901	459.5	509.002	344.402	307.504	296.305	297.112	523.204	387.702	437.202	290.801	300.801	324.601	933.303	1091.3	1241	0.140051	0.474367	normal	0.0627048	0.581463	normal	0.0118244	1.83361	up	Molecular Function: transferase activity, transferring acyl groups other than amino-acyl groups (GO:0016747)	K13065|TraesCS2B02G554900.1	Phenylpropanoid biosynthesis (ko00940);; Flavonoid biosynthesis (ko00941);; Stilbenoid, diarylheptanoid and gingerol biosynthesis (ko00945)	--	--
TraesCS2B02G566500.1	85.101	124.3	154.1	251.7	80.5003	91.4005	239.603	442.007	392.815	153.601	158.701	151.301	790.503	566.102	872.503	138.4	209.7	138.4	0.759913	0.220743	normal	0.0789265	-1.21261	normal	0.0186725	-2.19595	down	Molecular Function: heme binding (GO:0020037);; Molecular Function: iron ion binding (GO:0005506);; Molecular Function: monooxygenase activity (GO:0004497);; Molecular Function: oxidoreductase activity, acting on paired donors, with incorporation or reduction of molecular oxygen (GO:0016705)	--	--	--	--
TraesCS2B02G579200.1	270.803	356.001	437.601	471.2	339.301	351.302	461.906	722.712	744.629	721.005	733.303	748.903	862.503	744.203	824.603	306.601	356.901	260.701	0.638938	0.126318	normal	0.420591	0.19157	normal	0.000459914	-1.39545	down	Molecular Function: ATP binding (GO:0005524);; Molecular Function: adenylate kinase activity (GO:0004017)	K00939|TraesCS2B02G579200.1	Purine metabolism (ko00230);; Thiamine metabolism (ko00730)	[F]	Nucleotide transport and metabolism
TraesCS2B02G587100.1	327.204	306.801	476.101	336.6	715.703	548.403	269.704	233.204	237.609	319.402	343.801	509.602	245.301	264.401	261.701	1079.6	1213.3	1302.3	0.275478	0.52801	normal	0.13274	0.66336	normal	0.00441923	2.22052	up	Molecular Function: catalytic activity (GO:0003824)	--	--	--	--
TraesCS2B02G588600.1	459.705	467.001	545.502	417	236.801	255.501	262.904	190.903	196.208	226.602	208.901	182.001	119.8	119.1	102.4	215.801	227.601	227.101	0.0629206	-0.69515	normal	0.70937	-0.0740247	normal	0.000208076	0.974196	up	Biological Process: biological regulation (GO:0065007);; Biological Process: biological_process (GO:0008150);; Biological Process: cell redox homeostasis (GO:0045454);; Biological Process: cellular detoxification (GO:1990748);; Biological Process: cellular homeostasis (GO:0019725);; Biological Process: cellular oxidant detoxification (GO:0098869);; Biological Process: cellular process (GO:0009987…	--	--	[O]	Posttranslational modification, protein turnover, chaperones	Thioredoxin X, chloroplastic [Source:Projected from Arabidopsis thaliana (AT1G50320) UniProtKB/Swiss-Prot;Acc:Q8LD49]
TraesCS2B02G591900.1	501.306	1023.9	867.503	1425.3	381.301	450.502	3160.04	4648.18	4366.97	3986.53	3057.91	2864.61	3195.41	3649.01	2974.21	1034.8	1447.1	1028.2	0.911199	-0.0841737	normal	0.262498	-0.297125	normal	0.00158309	-1.48401	down	Biological Process: carbohydrate metabolic process (GO:0005975);; Molecular Function: hydrolase activity, hydrolyzing O-glycosyl compounds (GO:0004553)	K05349|TraesCS2B02G591900.1	Cyanoamino acid metabolism (ko00460);; Starch and sucrose metabolism (ko00500);; Phenylpropanoid biosynthesis (ko00940)	[G]	Carbohydrate transport and metabolism
TraesCS2B02G602500.1	1446.92	2027.71	2374.41	2585.7	1240.1	1253.71	3959.15	4939.58	4849.79	3274.72	2533.51	2639.01	5841.02	6597.82	4994.02	1981.31	1422.9	1307.9	0.653977	-0.203508	normal	0.0126849	-0.702724	normal	0.00479378	-1.88736	down	--	--	--	--	--
TraesCS2B02G603000.1.cds1	883.11	824.103	1322	1153.1	2489.21	1518.11	1048.31	881.114	796.631	1102.71	1706.21	1452.61	1117.6	976.603	1187.3	3720.01	3288.71	3671.31	0.209478	0.768543	normal	0.0833186	0.644551	normal	0.000727279	1.70248	up	Cellular Component: integral component of membrane (GO:0016021)	--	--	--	--
TraesCS2B02G607800.1.cds1	132.302	169.601	241.901	698	141.701	133.001	146.202	251.104	380.815	427.403	491.102	628.102	5507.12	4564.72	5042.92	443.601	309.301	250.101	0.525759	0.838913	normal	0.0476557	0.991041	normal	0.00237497	-3.91356	down	--	--	--	--	--
TraesCS2B02G608200.1.cds1	327.904	368.401	597.802	889.7	484.802	514.903	1146.82	2537.14	2291.69	2374.32	2008.11	2169.51	3716.01	3039.31	3153.01	736.802	1012.9	945.203	0.280407	0.545975	normal	0.701716	0.132826	normal	0.00314827	-1.87841	down	--	--	--	--	--
TraesCS2B02G610700.1	471.705	408.101	956.903	605.8	1046	1038.91	458.306	663.511	641.925	981.007	1094.6	1015.2	656.502	534.402	656.402	1119.8	1238.5	1259.5	0.278788	0.550863	normal	0.00914044	0.809348	normal	0.000595017	0.969694	up	--	--	--	--	--
TraesCS2B02G613900.1.cds1	629.007	667.202	1110.9	1115	1633.71	1177.71	543.907	533.309	533.221	818.306	701.403	935.904	454.502	625.202	516.502	3111.81	2053.8	2539.31	0.087798	0.705908	normal	0.0528092	0.608631	normal	0.0195876	2.27113	up	Biological Process: hydrogen peroxide catabolic process (GO:0042744);; Biological Process: response to oxidative stress (GO:0006979);; Cellular Component: extracellular region (GO:0005576);; Molecular Function: heme binding (GO:0020037);; Molecular Function: metal ion binding (GO:0046872);; Molecular Function: peroxidase activity (GO:0004601)	K00430|TraesCS2B02G613900.1.cds1	Phenylpropanoid biosynthesis (ko00940)	--	--	Peroxidase [Source:UniProtKB/TrEMBL;Acc:W5BCG4]
TraesCS2D02G002000.1.cds1	55.4006	78.6002	114	282.4	50.1002	60.2003	105.601	346.006	255.21	441.103	367.502	393.402	1246.8	1547.01	1288.1	170.701	141.2	110.2	0.592923	0.663082	normal	0.132953	0.766036	normal	0.00468767	-3.27358	down	--	--	--	--	--
TraesCS2D02G006600.1	269.103	166.501	442.201	191.7	161.301	139.801	143.802	99.4016	111.204	133.801	96.7004	107.5	56.5002	54.4002	57.6002	124.4	115.4	132	0.24942	-0.832894	normal	0.767635	-0.0683797	normal	0.00382646	1.14178	up	Biological Process: cellular glucose homeostasis (GO:0001678);; Biological Process: glycolytic process (GO:0006096);; Molecular Function: ATP binding (GO:0005524);; Molecular Function: glucose binding (GO:0005536);; Molecular Function: hexokinase activity (GO:0004396)	K00844|TraesCS2D02G006600.1	Glycolysis / Gluconeogenesis (ko00010);; Fructose and mannose metabolism (ko00051);; Galactose metabolism (ko00052);; Starch and sucrose metabolism (ko00500);; Amino sugar and nucleotide sugar metabolism (ko00520);; Carbon metabolism (ko01200)	[G]	Carbohydrate transport and metabolism
TraesCS2D02G008200.1	1087.41	1546.5	1114	1363.8	923.903	735.004	1345.22	1070.82	1152.64	1133.11	1062.9	1012.1	1807.61	1868.71	1774.31	1007.7	938.602	859.902	0.370542	-0.310249	normal	0.276464	-0.153664	normal	0.00018548	-0.957798	down	Cellular Component: integral component of membrane (GO:0016021)	--	--	--	--
TraesCS2D02G027400.1.cds1	1133.01	1303.8	1969.21	3111	1308.6	1245.01	1307.12	1218.22	1544.06	1790.21	1711.51	1777.61	15342.8	15609	14893.2	1906.91	1443.7	1306	0.576642	0.3625	normal	0.0463209	0.375539	normal	1.22e-06	-3.29941	down	Molecular Function: serine-type endopeptidase activity (GO:0004252)	--	--	[O]	Posttranslational modification, protein turnover, chaperones
TraesCS2D02G031800.1	1046.31	1207.4	1516.2	1829.1	1061.6	980.805	1728.82	1927.53	1880.37	2012.31	2156.91	1587.21	3760.71	3882.51	3746.31	1738.81	1656.6	1669	0.918245	0.038362	normal	0.718273	0.0561408	normal	1.48e-05	-1.16924	down	Biological Process: cellular response to sulfate starvation (GO:0009970);; Biological Process: sulfate assimilation (GO:0000103);; Cellular Component: chloroplast stroma (GO:0009570);; Cellular Component: cytosol (GO:0005829);; Molecular Function: sulfate adenylyltransferase (ATP) activity (GO:0004781)	K13811|TraesCS2D02G031800.1	Purine metabolism (ko00230);; Monobactam biosynthesis (ko00261);; Selenocompound metabolism (ko00450);; Sulfur metabolism (ko00920)	[P]	Inorganic ion transport and metabolism	ATP sulfurylase 2 [Source:Projected from Arabidopsis thaliana (AT1G19920) UniProtKB/Swiss-Prot;Acc:Q43870]
TraesCS2D02G033200.2	428.205	556.302	3433.01	3879.2	12025.5	14142.8	257.203	1016.32	499.619	1852.61	2392.51	2995.71	276.101	586.202	508.902	3691.51	3727.51	3597.11	0.101046	2.76594	normal	0.013809	2.02985	up	0.000157625	3.0061	up	Biological Process: protein folding (GO:0006457);; Molecular Function: ATP binding (GO:0005524);; Molecular Function: unfolded protein binding (GO:0051082)	K04079|TraesCS2D02G033200.2	Protein processing in endoplasmic reticulum (ko04141);; Plant-pathogen interaction (ko04626)	[O]	Posttranslational modification, protein turnover, chaperones
TraesCS2D02G056700.1	632.607	790.202	1086.3	1466.2	683.702	668.803	1114.31	1821.53	1524.46	1702.01	1558.11	1470.11	3733.11	4349.42	3537.11	962.903	845.802	716.402	0.749916	0.167856	normal	0.710844	0.0847667	normal	0.0038406	-2.20215	down	Biological Process: clathrin coat assembly (GO:0048268);; Biological Process: clathrin-dependent endocytosis (GO:0072583);; Biological Process: intracellular protein transport (GO:0006886);; Cellular Component: clathrin coat of coated pit (GO:0030132);; Cellular Component: clathrin coat of trans-Golgi network vesicle (GO:0030130);; Cellular Component: clathrin vesicle coat (GO:0030125);; Cellular…	K04645|TraesCS2D02G056700.1	Endocytosis (ko04144)	--	--
TraesCS2D02G058400.1	214.102	269.701	379.001	362.9	625.302	590.203	333.104	336.006	385.315	540.004	625.303	867.003	459.002	477.902	491.502	1121	1295.4	1438.7	0.0815737	0.871362	normal	0.0755778	0.946664	normal	0.0119844	1.43237	up	--	K13070|TraesCS2D02G058400.1	Diterpenoid biosynthesis (ko00904)	--	--
TraesCS2D02G059800.1	808.609	992.203	933.703	873.6	1123.7	1129.41	674.709	653.811	843.533	657.105	649.703	823.203	252.701	311.301	247.901	455.902	580.701	526.102	0.273162	0.19336	normal	0.873472	-0.0281983	normal	0.00787621	0.944666	up	Molecular Function: RNA binding (GO:0003723)	K12881|TraesCS2D02G059800.1	RNA transport (ko03013);; mRNA surveillance pathway (ko03015);; Spliceosome (ko03040)	--	--
TraesCS2D02G070000.1	149.802	178.901	214.201	264.9	184.001	181.101	178.202	159.503	176.707	212.902	136.601	147.001	105.6	113.7	105.4	222.001	203.1	197.701	0.437213	0.214661	normal	0.828823	-0.0511223	normal	0.00232099	0.939661	up	--	--	--	[G]	Carbohydrate transport and metabolism
TraesCS2D02G076400.1	51.8006	135.5	103.2	81.9	36.9001	34.1002	260.503	303.205	297.612	171.901	105.3	99.7004	127.2	163.701	152.8	62.2002	45.1001	39.0001	0.199972	-0.925953	normal	0.0075742	-1.19236	down	0.00284509	-1.60066	down	Biological Process: biosynthetic process (GO:0009058);; Cellular Component: endoplasmic reticulum (GO:0005783);; Molecular Function: strictosidine synthase activity (GO:0016844)	K01757|TraesCS2D02G076400.1	Indole alkaloid biosynthesis (ko00901)	[G]	Carbohydrate transport and metabolism
TraesCS2D02G077500.1	864.91	788.202	1024.6	768.2	827.303	479.802	543.307	396.207	423.916	512.604	316.901	350.301	235.201	242.201	243.101	485.902	490.501	519.902	0.203223	-0.367679	normal	0.466057	-0.208691	normal	0.00103639	1.05433	up	--	--	--	--	--
TraesCS2D02G083900.1	1496.02	1237.4	1057	806.3	633.402	924.105	1282.32	1173.92	1155.94	912.607	904.904	756.603	966.003	1025.9	891.203	443.401	431.201	414.201	0.0433801	-0.681247	normal	0.00680768	-0.488795	normal	0.00388986	-1.16159	down	Biological Process: positive regulation of RNA polymerase II transcriptional preinitiation complex assembly (GO:0045899);; Biological Process: protein catabolic process (GO:0030163);; Cellular Component: cytosolic proteasome complex (GO:0031597);; Cellular Component: proteasome regulatory particle, base subcomplex (GO:0008540);; Molecular Function: ATP binding (GO:0005524);; Molecular Function: p…	K03063|TraesCS2D02G083900.1	Proteasome (ko03050)	[O]	Posttranslational modification, protein turnover, chaperones
TraesCS2D02G085800.1	609.007	863.303	1155.6	1245.3	1498.31	1326.11	1291.42	1167.32	1295.25	1740.01	2114.81	2345.01	661.002	728.403	592.002	1852.91	2023.3	2481.91	0.0747916	0.631009	normal	0.0375863	0.723805	normal	0.0132476	1.68207	up	Biological Process: aromatic compound biosynthetic process (GO:0019438);; Biological Process: biological_process (GO:0008150);; Biological Process: biosynthetic process (GO:0009058);; Biological Process: cellular aromatic compound metabolic process (GO:0006725);; Biological Process: cellular biosynthetic process (GO:0044249);; Biological Process: cellular metabolic process (GO:0044237);; Biologic…	K21568|TraesCS2D02G085800.1	Biosynthesis of various secondary metabolites - part 2 (ko00998)	[R]	General function prediction only
TraesCS2D02G086300.1	4063.45	3792.91	4922.91	7325.3	3633.41	4251.62	3618.75	3952.67	4081.56	5408.74	6035.33	5639.92	30557.2	25773.1	31273	6343.92	5698.41	5140.11	0.557177	0.251246	normal	0.00186909	0.551947	normal	0.00408848	-2.35005	down	Molecular Function: carboxy-lyase activity (GO:0016831);; Molecular Function: magnesium ion binding (GO:0000287);; Molecular Function: thiamine pyrophosphate binding (GO:0030976)	K01568|TraesCS2D02G086300.1	Glycolysis / Gluconeogenesis (ko00010)	--	--
TraesCS2D02G091800.1	38.5004	43.3001	1.85001	84.9	31.1001	32.0002	40.4005	29.3005	54.4021	59.3004	44.0002	59.5002	547.702	531.802	510.202	62.0002	48.1001	29.9001	0.390884	0.823152	normal	0.228125	0.391569	normal	5.76e-06	-3.50526	down	Biological Process: cell wall modification (GO:0042545);; Biological Process: pectin catabolic process (GO:0045490);; Cellular Component: cell wall (GO:0005618);; Cellular Component: extracellular region (GO:0005576);; Molecular Function: aspartyl esterase activity (GO:0045330);; Molecular Function: enzyme inhibitor activity (GO:0004857);; Molecular Function: pectinesterase activity (GO:0030599)	K01051|TraesCS2D02G091800.1	Pentose and glucuronate interconversions (ko00040)	--	--	Pectinesterase [Source:UniProtKB/TrEMBL;Acc:W5C6G7]
TraesCS2D02G105500.3	167.102	188.001	280.401	237.1	509.502	424.902	144.302	135.602	155.406	234.202	258.601	391.102	123.7	185.401	151.8	975.603	847.902	957.303	0.143634	0.88239	normal	0.0898891	1.02185	normal	0.000622253	2.59297	up	Biological Process: carbohydrate metabolic process (GO:0005975);; Cellular Component: plant-type cell wall (GO:0009505);; Molecular Function: raffinose alpha-galactosidase activity (GO:0052692)	K07407|TraesCS2D02G105500.3	Galactose metabolism (ko00052);; Glycerolipid metabolism (ko00561);; Sphingolipid metabolism (ko00600);; Glycosphingolipid biosynthesis - globo and isoglobo series (ko00603)	[S]	Function unknown	Alpha-galactosidase [Source:UniProtKB/TrEMBL;Acc:A0A1D5V2V1]
TraesCS2D02G115900.1	631.207	987.503	320.501	695.1	208.701	315.002	862.912	1039.52	1151.14	790.906	368.602	392.502	342.401	378.301	357.701	167.601	140.1	156.7	0.382065	-0.670006	normal	0.0459843	-0.976362	normal	0.000150171	-1.21545	down	Biological Process: endonucleolytic cleavage in ITS1 to separate SSU-rRNA from 5.8S rRNA and LSU-rRNA from tricistronic rRNA transcript (SSU-rRNA, 5.8S rRNA, LSU-rRNA) (GO:0000447);; Biological Process: endonucleolytic cleavage to generate mature 3'-end of SSU-rRNA from (SSU-rRNA, 5.8S rRNA, LSU-rRNA) (GO:0000461);; Biological Process: translation (GO:0006412);; Cellular Component: cytosolic smal…	K02971|TraesCS2D02G115900.1	Ribosome (ko03010)	--	--	40S ribosomal protein S21 [Source:UniProtKB/TrEMBL;Acc:A0A0C4BJ86]
TraesCS2D02G126600.1	1333.52	1482.5	2026.21	4308	1377.9	1381.01	3217.14	3984.67	3191.82	3997.23	4231.02	3679.91	23352.7	18711.7	24556.7	2417.01	2027.6	1514.8	0.529329	0.54541	normal	0.187921	0.196251	normal	0.00673642	-3.48273	down	Molecular Function: 4-alpha-glucanotransferase activity (GO:0004134);; Molecular Function: starch binding (GO:2001070)	K00705|TraesCS2D02G126600.1	Starch and sucrose metabolism (ko00500)	[G]	Carbohydrate transport and metabolism	4-alpha-glucanotransferase DPE2 [Source:Projected from Arabidopsis thaliana (AT2G40840) UniProtKB/Swiss-Prot;Acc:Q8RXD9]
TraesCS2D02G128900.1.cds1	7530.29	8768.53	5946.02	6431.3	7296.43	6346.03	7105.99	6857.91	7716.2	6534.25	6747.63	7871.23	3747.31	4046.41	3786.61	7572.93	9520.12	9501.03	0.477011	-0.148159	normal	0.739957	-0.0355023	normal	0.0147412	1.19943	up	Molecular Function: cysteine-type endopeptidase inhibitor activity (GO:0004869)	--	--	--	--	Cysteine proteinase inhibitor [Source:UniProtKB/TrEMBL;Acc:A0A1D5UXT7]
TraesCS2D02G133800.1	877.61	724.802	989.203	842.9	1227.8	987.205	626.408	524.609	544.521	635.805	659.003	763.403	356.101	391.301	348.501	990.803	978.702	1008.2	0.324386	0.238694	normal	0.0766227	0.279647	normal	1.06e-05	1.44208	up	Cellular Component: integral component of membrane (GO:0016021);; Molecular Function: ATP binding (GO:0005524);; Molecular Function: protein kinase activity (GO:0004672)	--	--	[T]	Signal transduction mechanisms
TraesCS2D02G146300.1.cds1	871.61	883.403	953.803	859	1295.6	1035.01	778.01	756.812	745.329	902.007	948.104	1030.1	690.902	705.902	678.002	2109.81	2314.11	2458.01	0.332986	0.235718	normal	0.0272016	0.337046	normal	0.00376795	1.72983	up	Molecular Function: hydrolase activity (GO:0016787)	K14493|TraesCS2D02G146300.1.cds1	Plant hormone signal transduction (ko04075)	[I]	Lipid transport and metabolism
TraesCS2D02G146500.1.cds1	1956.22	2184.11	3081.71	2917.8	3270.71	2855.71	1925.03	1832.33	1779.77	2623.72	2201.71	2982.81	1833.71	2009.71	2107.51	9063.23	10218.3	11623.2	0.212088	0.324591	normal	0.0738562	0.49586	normal	0.00728785	2.37665	up	Molecular Function: hydrolase activity (GO:0016787)	K14493|TraesCS2D02G146500.1.cds1	Plant hormone signal transduction (ko04075)	[I]	Lipid transport and metabolism
TraesCS2D02G146600.1	284.303	465.901	670.302	712.6	583.902	487.902	501.607	508.808	570.022	955.207	641.103	823.503	511.602	551.302	496.502	1409.4	1620.1	1860.21	0.412409	0.329037	normal	0.0843804	0.614572	normal	0.0124624	1.64875	up	Biological Process: catabolic process (GO:0009056);; Molecular Function: hydrolase activity (GO:0016787)	K14493|TraesCS2D02G146600.1	Plant hormone signal transduction (ko04075)	[I]	Lipid transport and metabolism
TraesCS2D02G147100.1.cds1	1354.92	1213.5	1265	1169.2	2226.51	1682.81	863.812	808.413	762.03	859.406	847.704	1076.3	520.002	580.502	547.802	2143.51	2228.71	2486.11	0.306226	0.405774	normal	0.254152	0.193376	normal	0.00281012	2.05687	up	Biological Process: catabolic process (GO:0009056);; Molecular Function: hydrolase activity (GO:0016787)	K14493|TraesCS2D02G147100.1.cds1	Plant hormone signal transduction (ko04075)	[I]	Lipid transport and metabolism
TraesCS2D02G152000.1	2206.83	2113.71	2194.11	2171.6	3950.61	3638.62	2099.63	2423.34	2597.7	2413.82	2885.71	3212.71	1637.81	1746.21	1686.11	4015.71	3750.01	3606.01	0.186909	0.583319	normal	0.178919	0.257526	normal	0.00193836	1.16536	up	Biological Process: dTDP biosynthetic process (GO:0006233);; Molecular Function: ATP binding (GO:0005524);; Molecular Function: thymidylate kinase activity (GO:0004798)	K00943|TraesCS2D02G152000.1	Pyrimidine metabolism (ko00240)	[F]	Nucleotide transport and metabolism	P-loop containing nucleoside triphosphate hydrolases superfamily protein [Source:Projected from Arabidopsis thaliana (AT5G59440) UniProtKB/TrEMBL;Acc:F4KJ62]
TraesCS2D02G154500.1.cds1	23.6003	24.2001	35.4001	32.2	52.1002	42.8002	18.4002	20.4003	24.3009	1.85001	29.5001	30.2001	19.2001	24.6001	25.2001	49.7002	53.7001	47.9001	0.111803	0.611305	normal	0.961235	-0.0359101	normal	0.000459351	1.13274	up	--	--	--	[U]	Intracellular trafficking, secretion, and vesicular transport
TraesCS2D02G156900.1.cds1	322.704	443.701	403.701	556.1	282.601	346.602	281.704	291.905	352.114	488.204	324.001	344.801	84.5003	115.1	78.4003	188.701	215.001	214.001	0.958964	0.0186161	normal	0.272254	0.321745	normal	0.00181251	1.15182	up	Biological Process: box H/ACA snoRNA 3'-end processing (GO:0000495);; Biological Process: mRNA pseudouridine synthesis (GO:1990481);; Biological Process: rRNA pseudouridine synthesis (GO:0031118);; Biological Process: snRNA pseudouridine synthesis (GO:0031120);; Cellular Component: box H/ACA snoRNP complex (GO:0031429);; Molecular Function: RNA binding (GO:0003723);; Molecular Function: pseudouri…	K11131|TraesCS2D02G156900.1.cds1	Ribosome biogenesis in eukaryotes (ko03008)	[J]	Translation, ribosomal structure and biogenesis
TraesCS2D02G158400.1	2720.93	3211.21	2186.41	2610.5	1778.41	2147.61	4451.76	5394.29	5773.12	3839.03	2655.61	2704.91	2426.81	2809.51	2297.51	1413.5	1093.5	908.903	0.241787	-0.312699	normal	0.0178072	-0.763683	normal	0.00300032	-1.14111	down	Biological Process: cell wall organization (GO:0071555);; Cellular Component: cell wall (GO:0005618);; Cellular Component: extracellular region (GO:0005576);; Molecular Function: hydrolase activity (GO:0016787)	--	--	--	--	Pectin acetylesterase [Source:UniProtKB/TrEMBL;Acc:A0A1D5UXB4]
TraesCS2D02G161400.1	283.503	259.801	409.901	253.2	719.403	451.602	340.205	328.705	232.909	425.903	431.302	402.302	246.001	245.601	306.401	829.203	741.202	842.602	0.367349	0.579298	normal	0.0643143	0.481949	normal	0.000380373	1.59637	up	Biological Process: ER to Golgi vesicle-mediated transport (GO:0006888);; Biological Process: Golgi organization (GO:0007030);; Biological Process: intracellular protein transport (GO:0006886);; Cellular Component: COPII-coated ER to Golgi transport vesicle (GO:0030134);; Cellular Component: Golgi apparatus (GO:0005794);; Cellular Component: endoplasmic reticulum (GO:0005783);; Cellular Component…	--	--	--	--
TraesCS2D02G190300.1	11933.5	8127.22	10932.2	7294.6	8483.43	8087.04	5542.77	4818.88	4687.78	4969.14	5655.42	5352.82	2104.51	2201.11	2160.81	8049.83	7703.62	9126.93	0.163898	-0.377041	normal	0.407964	0.0863216	normal	0.0046957	1.94397	up	Cellular Component: integral component of membrane (GO:0016021);; Molecular Function: oxidoreductase activity (GO:0016491)	--	--	[S]	Function unknown
TraesCS2D02G207200.1.cds1	1283.21	1138	1801.21	1953.5	1945.91	2120.71	1466.22	1617.33	1843.27	2346.92	2545.41	2730.11	5723.42	4729.92	5758.02	2586.71	3094.41	2748.11	0.0871316	0.51172	normal	0.00447777	0.629597	normal	0.00771897	-0.943533	down	Biological Process: anatomical structure development (GO:0048856);; Biological Process: biological regulation (GO:0065007);; Biological Process: biological_process (GO:0008150);; Biological Process: developmental process (GO:0032502);; Biological Process: developmental process involved in reproduction (GO:0003006);; Biological Process: flower development (GO:0009908);; Biological Process: multice…	K13415|TraesCS2D02G207200.1.cds1	Plant hormone signal transduction (ko04075)	--	--	Polygalacturonase-inhibiting protein, Inhibitor of fungal polygalacturonase, Regulation of floral organ numbe [Source: Projected from Oryza sativa (Os07g0568700)]
TraesCS2D02G212700.1.cds1	4680.15	3807.31	6596.32	5395.2	10784.3	9013.35	5764.18	4757.68	4556.68	6625.55	7465.73	8415.73	2877.51	3658.61	3043.81	12982.4	11512.7	10710.1	0.155644	0.740018	normal	0.0212589	0.577879	normal	0.0027753	1.87771	up	Biological Process: nucleosome assembly (GO:0006334);; Cellular Component: host cell nucleus (GO:0042025);; Cellular Component: nucleosome (GO:0000786);; Cellular Component: nucleus (GO:0005634);; Molecular Function: DNA binding (GO:0003677);; Molecular Function: protein heterodimerization activity (GO:0046982)	--	--	--	--	Histone H4 [Source:UniProtKB/TrEMBL;Acc:W5C851]
TraesCS2D02G220900.3	27744.9	36093.3	58642.5	58557.4	126026	117769	66899.1	57458.5	59015.1	106868	132555	164226	49063.8	57736.6	53470.7	244700	227153	232138	0.0894171	1.30368	normal	0.0437453	1.13832	normal	9.88e-05	2.13504	up	Biological Process: polysaccharide catabolic process (GO:0000272);; Molecular Function: amylopectin maltohydrolase activity (GO:0102229);; Molecular Function: beta-amylase activity (GO:0016161)	K01177|TraesCS2D02G220900.3	Starch and sucrose metabolism (ko00500)	[G]	Carbohydrate transport and metabolism
TraesCS2D02G221000.1	881.51	1024.7	624.002	823.8	677.602	827.404	1656.22	1522.43	1342.55	1840.41	1240.51	1155.6	397.401	454.202	343.201	798.603	883.302	962.703	0.63806	-0.119669	normal	0.715045	-0.0938247	normal	0.0018668	1.14628	up	Biological Process: polysaccharide catabolic process (GO:0000272);; Molecular Function: amylopectin maltohydrolase activity (GO:0102229);; Molecular Function: beta-amylase activity (GO:0016161)	K01177|TraesCS2D02G221000.1	Starch and sucrose metabolism (ko00500)	[G]	Carbohydrate transport and metabolism	Beta-amylase [Source:UniProtKB/TrEMBL;Acc:A0A341R889]
TraesCS2D02G224700.1.cds1	136.402	193.301	277.301	222.4	601.702	707.204	390.705	401.007	418.316	390.903	594.102	659.703	258.401	257.601	216.901	621.802	541.601	509.501	0.164016	1.33499	normal	0.214262	0.442791	normal	0.00507439	1.19066	up	Molecular Function: protein binding (GO:0005515)	K00799|TraesCS2D02G224700.1.cds1	Glutathione metabolism (ko00480)	[O]	Posttranslational modification, protein turnover, chaperones
TraesCS2D02G228000.1	703.708	707.902	642.502	572.2	412.801	520.803	601.308	461.808	421.016	387.903	558.802	434.202	133.2	157.401	131.7	256.301	338.401	331.901	0.0430935	-0.447981	normal	0.669198	-0.104003	normal	0.0165506	1.13368	up	Cellular Component: nucleolus (GO:0005730);; Molecular Function: ATP binding (GO:0005524);; Molecular Function: RNA binding (GO:0003723);; Molecular Function: helicase activity (GO:0004386)	--	--	[L]	Replication, recombination and repair	DEAD-box ATP-dependent RNA helicase 32 [Source:Projected from Arabidopsis thaliana (AT5G54910) UniProtKB/Swiss-Prot;Acc:Q9FFT9]
TraesCS2D02G235200.1	101.501	149	143.3	493.1	62.5002	73.2004	391.105	472.308	409.216	485.204	435.202	407.202	3725.91	3546.31	3730.81	289.301	204.9	157.7	0.636806	0.675132	normal	0.614188	0.0610163	normal	6.46e-06	-4.0771	down	Biological Process: actin filament depolymerization (GO:0030042);; Cellular Component: actin cytoskeleton (GO:0015629);; Cellular Component: cytoplasm (GO:0005737);; Molecular Function: actin filament binding (GO:0051015)	--	--	--	--
TraesCS2D02G242100.1	691.908	835.203	459.201	662.9	623.602	493.902	948.313	1121.32	887.234	815.306	1223.11	986.104	2318.01	1971.81	2273.41	949.403	933.002	996.303	0.612065	-0.157887	normal	0.879367	0.0326351	normal	0.00644997	-1.18898	down	Biological Process: ATP synthesis coupled proton transport (GO:0015986);; Cellular Component: mitochondrial proton-transporting ATP synthase complex, catalytic core F(1) (GO:0000275);; Molecular Function: proton-transporting ATP synthase activity, rotational mechanism (GO:0046933)	K02134|TraesCS2D02G242100.1	Oxidative phosphorylation (ko00190)	[C]	Energy production and conversion
TraesCS2D02G242400.3	3619.94	4073.51	4456.11	4619.7	2000.11	2272.61	3985.05	4210.57	3864.65	4199.53	3046.71	2762.01	4499.12	5454.82	4429.41	2343.71	2039.7	1965.71	0.320775	-0.450257	normal	0.257	-0.269072	normal	0.00875571	-1.17977	down	Biological Process: exocytosis (GO:0006887);; Cellular Component: exocyst (GO:0000145)	--	--	--	--
TraesCS2D02G249500.1.cds1	1979.52	2323.11	3006.21	2961.7	1524.81	1696.21	2073.83	2399.04	2590.9	3461.83	2613.51	2516.91	3610.01	3755.61	3612.21	1914.31	1650.1	1685.5	0.533649	-0.241402	normal	0.228151	0.282597	normal	0.000177037	-1.06423	down	Molecular Function: hydrolase activity (GO:0016787)	K14493|TraesCS2D02G249500.1.cds1	Plant hormone signal transduction (ko04075)	[I]	Lipid transport and metabolism
TraesCS2D02G255500.1	146.802	90.5003	132.5	193.2	102.3	103.701	361.705	541.109	439.817	436.503	468.602	386.201	914.803	694.002	971.803	279.301	250.301	222.901	0.793988	0.110361	normal	0.785582	-0.056231	normal	0.0160333	-1.77794	down	Biological Process: mitochondrial electron transport, succinate to ubiquinone (GO:0006121);; Biological Process: tricarboxylic acid cycle (GO:0006099);; Cellular Component: mitochondrial respiratory chain complex II, succinate dehydrogenase complex (ubiquinone) (GO:0005749);; Molecular Function: electron transfer activity (GO:0009055);; Molecular Function: flavin adenine dinucleotide binding (GO:…	K00234|TraesCS2D02G255500.1	Citrate cycle (TCA cycle) (ko00020);; Oxidative phosphorylation (ko00190);; Carbon metabolism (ko01200)	[C]	Energy production and conversion	Succinate dehydrogenase [ubiquinone] flavoprotein subunit, mitochondrial [Source:UniProtKB/TrEMBL;Acc:A0A1D5UIU6]
TraesCS2D02G256500.1	3212.34	3507.71	3351.31	3210.5	2548.51	2626.61	2220.33	1705.63	1873.07	2610.02	1961.21	1866.11	695.202	833.703	733.602	2162.21	2004.1	2031.51	0.0996308	-0.264268	normal	0.494148	0.150652	normal	4.1e-05	1.45384	up	Molecular Function: RNA binding (GO:0003723)	K14411|TraesCS2D02G256500.1	mRNA surveillance pathway (ko03015)	[J]	Translation, ribosomal structure and biogenesis
TraesCS2D02G263200.1	2779.63	2670.51	3377.51	2754	3244.31	2684.61	2274.13	2547.44	2810.71	2937.12	2662.61	3008.91	1255.4	1351.5	1234.2	2381.51	2460.51	2463.71	0.872683	-0.0238483	normal	0.167026	0.173672	normal	2.66e-05	0.927502	up	Biological Process: histone modification (GO:0016570);; Biological Process: transcription elongation from RNA polymerase II promoter (GO:0006368);; Cellular Component: Cdc73/Paf1 complex (GO:0016593)	--	--	--	--
TraesCS2D02G272100.1	586.307	692.902	899.803	908.7	1048.8	923.405	1173.82	1703.43	1558.96	1184.91	1291.11	1358.91	2024.91	2355.51	1980.31	996.003	1063.5	996.803	0.10954	0.40285	normal	0.33244	-0.21013	normal	0.00940369	-1.0574	down	Cellular Component: mitochondrial respiratory chain complex I (GO:0005747)	K03946|TraesCS2D02G272100.1	Oxidative phosphorylation (ko00190)	--	--
TraesCS2D02G272200.1	2738.23	1982.51	559.302	929.2	890.103	640.903	330.404	267.904	290.711	336.102	309.901	458.302	151.201	161.501	176.901	1231.7	1347.4	1681.1	0.277897	-1.10177	normal	0.253426	0.312851	normal	0.0111095	3.12124	up	Biological Process: fatty-acyl-CoA biosynthetic process (GO:0046949);; Biological Process: sporopollenin biosynthetic process (GO:0080110);; Cellular Component: endoplasmic reticulum (GO:0005783);; Molecular Function: long-chain fatty acid-CoA ligase activity (GO:0004467);; Molecular Function: medium-chain fatty acid-CoA ligase activity (GO:0031956)	K01904|TraesCS2D02G272200.1	Ubiquinone and other terpenoid-quinone biosynthesis (ko00130);; Phenylpropanoid biosynthesis (ko00940)	--	--	4-coumarate--CoA ligase-like 1 [Source:Projected from Arabidopsis thaliana (AT1G62940) UniProtKB/Swiss-Prot;Acc:Q9LQ12]
TraesCS2D02G275100.1	3284.64	2250.61	3038.51	2069.1	540.502	1322.71	2479.43	2054.23	1980.08	1537.71	1326.91	1053.8	661.002	744.703	594.502	201.901	216.801	182.401	0.0518916	-1.12455	normal	0.0147915	-0.733215	normal	0.00634279	-1.73447	down	Biological Process: maturation of SSU-rRNA from tricistronic rRNA transcript (SSU-rRNA, 5.8S rRNA, LSU-rRNA) (GO:0000462);; Biological Process: translation (GO:0006412);; Cellular Component: cytosolic small ribosomal subunit (GO:0022627);; Molecular Function: structural constituent of ribosome (GO:0003735)	K02995|TraesCS2D02G275100.1	Ribosome (ko03010)	[J]	Translation, ribosomal structure and biogenesis	40S ribosomal protein S8 [Source:UniProtKB/TrEMBL;Acc:A0A1D5UKZ4]
TraesCS2D02G276900.1	9479.51	8489.33	8819.73	7638.5	7844.43	9124.85	5965.08	5090.88	5267.7	5752.44	5837.52	6166.32	2907.41	3083.41	2708.81	5732.32	6171.51	6373.62	0.268039	-0.122503	normal	0.208811	0.121365	normal	0.000501698	1.07104	up	Molecular Function: oxidoreductase activity (GO:0016491)	K00224|TraesCS2D02G276900.1	alpha-Linolenic acid metabolism (ko00592)	--	--
TraesCS2D02G302900.1	276.103	337.601	191.101	237.1	525.602	349.402	303.504	205.603	172.307	191.601	421.502	388.801	385.001	304.401	412.101	1190.9	1049.4	1333.6	0.356902	0.466581	normal	0.280385	0.556142	normal	0.00448909	1.69803	up	Biological Process: cell redox homeostasis (GO:0045454);; Biological Process: protein folding (GO:0006457);; Biological Process: response to endoplasmic reticulum stress (GO:0034976);; Cellular Component: endoplasmic reticulum (GO:0005783);; Cellular Component: integral component of membrane (GO:0016021);; Molecular Function: protein disulfide isomerase activity (GO:0003756)	K09580|TraesCS2D02G302900.1	Protein processing in endoplasmic reticulum (ko04141)	[O]	Posttranslational modification, protein turnover, chaperones
TraesCS2D02G303000.1	635.907	704.302	514.602	610.2	411.301	487.602	847.711	889.415	988.838	716.405	581.902	555.602	1143.5	1255.4	1166.6	309.901	277.501	305.901	0.224273	-0.29758	normal	0.011849	-0.556196	normal	0.000652805	-1.99689	down	--	--	--	--	--
TraesCS2D02G311400.1.cds1	1070.81	1055.2	3802.81	4229	12701.2	13423.3	462.206	1387.32	1045.14	2372.82	2217.31	3293.21	900.103	1153.8	1123.8	6712.92	6049.71	6531.52	0.0993526	2.35604	normal	0.0197455	1.44541	up	0.000323729	2.6021	up	Cellular Component: integral component of membrane (GO:0016021)	K13993|TraesCS2D02G311400.1.cds1	Protein processing in endoplasmic reticulum (ko04141)	[O]	Posttranslational modification, protein turnover, chaperones
TraesCS2D02G313500.1	893.01	1146.9	1351.3	1971.1	1154.7	1030.51	1287.92	1606.23	1495.46	2403.22	2428.71	2020.31	6441.12	5339.72	7462.42	2140.01	1871.5	1755.21	0.492173	0.2935	normal	0.00937315	0.642485	normal	0.0155768	-1.73853	down	Biological Process: glutamate catabolic process (GO:0006538);; Cellular Component: cytosol (GO:0005829);; Molecular Function: glutamate decarboxylase activity (GO:0004351);; Molecular Function: pyridoxal phosphate binding (GO:0030170)	K01580|TraesCS2D02G313500.1	Alanine, aspartate and glutamate metabolism (ko00250);; beta-Alanine metabolism (ko00410);; Taurine and hypotaurine metabolism (ko00430);; Butanoate metabolism (ko00650)	[E]	Amino acid transport and metabolism	Glutamate decarboxylase [Source:UniProtKB/TrEMBL;Acc:A0A1D5UGY1]
TraesCS2D02G313700.1	3305.24	4312.01	2411.41	2980.8	3201.61	3200.22	3619.55	2589.64	2940.71	2229.82	2743.21	2440.51	820.403	771.003	778.602	1599.91	1507.9	1622.5	0.733763	-0.0960646	normal	0.186976	-0.303595	normal	0.000438905	0.997044	up	Molecular Function: oxidoreductase activity (GO:0016491)	--	--	[Q]	Secondary metabolites biosynthesis, transport and catabolism
TraesCS2D02G314500.1.cds1	2146.92	1279.5	2449.91	1118	4456.62	3182.52	501.207	451.107	377.115	638.805	825.303	1159	210.001	283.901	321.601	2101.21	3094.61	3261.11	0.433422	0.575542	normal	0.0981137	0.980473	normal	0.0189339	3.37437	up	Molecular Function: aspartic-type endopeptidase activity (GO:0004190)	--	--	--	--
TraesCS2D02G315300.1.cds1	2193.82	1737.31	2570.11	1868.6	1540.11	1843.01	1656.02	1644.63	1588.86	1665.51	1315.81	1285.7	852.503	851.703	819.603	1755.41	1559	1779.41	0.219688	-0.307926	normal	0.228492	-0.19646	normal	0.00564019	1.01314	up	Molecular Function: hydrolase activity (GO:0016787)	--	--	[I]	Lipid transport and metabolism
[truncated: 1,714 more rows]

## Sheet: Table S3
Supplementary Table S3. The data of GO-enrichment circos for three periods (Tetrad, Binuclear and Trinuclear).
[truncated: 61 more rows]

## Sheet: Table S4
Supplementary Table S4. The important GO enrichment data in the TOP20 and outside the TOP20 for three periods (tetrad, binuclear and trinuclear).
[truncated: 97 more rows]

[truncated: 10 more sheets: Table S5, Table S6, Table S7, Table S8, Table S9, Table S10, Table S11, Table S12, Table S13, Table S14]
